# Supplementary material for: Transcriptomics and non-targeted metabolomics reveal the mechanisms of leaf color changes in red-leaf cotton under drought stress and rewatering
Source: Front Plant Sci. 2026 Feb 16;17:1766818. doi: 10.3389/fpls.2026.1766818 (PMC12951637; doi:10.3389/fpls.2026.1766818)
Supplement: Supplementary file 3 [file Table1.xlsx]

## Sheet: Sheet1
Table S1. Transcriptome Expression Levels of Key Genes in the Flavonoid Biosynthesis Pathway
ID	Name	CK_1	CK_2	CK_3	LD_1	LD_2	LD_3	SD_1	SD_2	SD_3	RW_1	RW_2	RW_3
Gh_A10G210000	PAL	9.78063	7.78328	7.14635	1.35505	1.25526	1.67788	2.63544	2.42409	2.42905	3.09996	4.24489	3.16399
Gh_D10G232900	PAL	9.93953	8.81732	8.73506	1.41775	1.34958	1.63932	1.81441	1.81304	1.61488	1.42424	1.32286	1.76782
Gh_A01G240700	PAL	29.6619	25.3857	23.9314	5.41314	3.05723	4.58281	9.38473	7.96454	8.76448	27.3815	31.8177	28.8798
Gh_A09G169100	PAL	4.72013	4.43385	3.95281	1.80903	2.257	2.76976	3.72215	3.15554	3.59686	1.09761	0.853979	1.09909
Gh_D01G234700	PAL	28.3056	27.56	26.7428	5.38829	4.06787	4.68913	10.5938	9.16756	11.0452	22.0119	23.5307	21.4914
Gh_D04G129200	PAL	6.03881	5.5281	5.7645	1.59335	1.98727	1.76284	2.64383	2.2977	2.69626	2.07692	1.79047	2.16106
Gh_D09G160200	PAL	14.948	13.3438	14.6975	4.40812	4.35876	4.77493	5.35884	5.33263	6.59227	3.39637	3.49192	3.43057
Gh_D11G380800	PAL	4.95594	4.08568	3.72816	0.443615	0.466292	0.431244	1.25835	0.915308	1.30469	8.78067	9.10558	8.63171
Gh_A12G192500	LAR	52.8209	48.663	49.6144	22.6035	14.8305	19.2902	19.187	18.0082	19.387	50.5127	57.5156	56.8582
Gh_D12G188200	LAR	8.10366	8.5076	8.95263	3.21256	3.4575	4.21047	3.05732	3.67593	3.86856	13.1122	12.6312	12.9424
Gh_A11G186200	F3H	2.0958	1.77533	1.78673	0.154061	0.0680132	0.183462	1.18538	0.968334	0.961904	2.63623	2.8715	3.06066
Gh_A12G064100	F3H	36.8709	34.2223	36.3852	14.1417	10.8943	12.2515	24.4119	23.0348	23.7862	17.0918	20.0183	17.8925
Gh_D11G188600	F3H	11.5277	9.57332	9.62306	0.50839	0.586994	0.838262	5.31908	4.07928	4.989	23.4863	25.9645	23.6434
Gh_D12G061800	F3H	59.8338	59.2931	61.5331	14.2699	11.1237	11.8505	28.3164	25.9861	28.9325	27.8749	30.7529	28.975
Gh_A10G181700	C4H	26.4911	23.146	24.4377	21.2742	18.6331	18.8554	16.6596	13.9095	15.1902	29.2432	29.6605	29.5636
Gh_A13G262900	C4H	84.9534	82.9811	75.8481	47.5506	49.216	46.8107	55.3075	52.0806	53.7222	56.7286	62.3031	59.4103
Gh_A05G175900	DFR	18.8157	17.0439	20.7709	6.07105	5.05979	5.55978	5.91468	7.12493	7.38196	17.2781	16.9719	15.5898
Gh_A06G008100	DFR	5.7216	6.28655	5.65449	1.10439	1.17013	1.14462	2.58085	1.92227	2.89007	2.65897	2.76714	3.10656
Gh_D05G193100	DFR	16.1081	15.4905	15.4983	4.42664	3.68722	3.53796	4.64353	4.00426	4.0168	12.7378	12.9677	11.6853
Gh_D06G006600	DFR	44.6457	44.3936	49.1125	25.628	20.3164	22.4637	24.1439	21.9422	24.8918	30.6019	31.4232	32.5827
Gh_A02G031300	CHS	5.46139	4.75676	4.4741	0.400008	0.12843	0.111353	0.577641	0.233428	0.883642	4.58533	4.38257	3.7836
Gh_A05G312100	CHS	4.92824	3.84323	5.09961	0.981153	0.79966	0.962963	1.53606	1.6351	1.9486	1.50462	1.55696	1.98225
Gh_A10G116000	CHS	4.98052	5.13561	5.61777	1.35099	1.4216	1.22786	2.42529	1.7374	2.1361	2.42582	3.01404	2.42097
Gh_D02G036800	CHS	10.8541	8.12045	9.89865	0.178461	0.441197	0.728636	2.35645	1.91882	2.24055	46.0198	43.7908	44.8163
Gh_A09G000100	CHS	4.49075	3.81876	3.03189	1.10037	0.711323	1.12317	2.77014	1.63973	2.52665	3.09466	4.56558	4.14849
Gh_D09G000100	CHS	4.65795	4.43666	3.57253	1.09289	0.998229	1.3848	2.91833	2.38886	2.57555	4.24484	5.11468	4.11143
Gh_D13G022800	CHI	15.9727	16.1904	18.9536	5.4242	3.62429	4.15992	9.25662	7.10488	7.659	7.24802	7.76754	7.2564
Gh_A05G410100	CHI	43.7035	47.622	44.6181	12.4905	10.382	10.6477	25.1644	19.7508	21.8185	49.8927	54.3951	49.6839
Gh_D04G012300	CHI	45.283	47.4657	47.8032	12.8574	9.73776	10.499	20.055	18.2261	19.6715	54.5399	60.1828	57.3784
Gh_D13G173500	CHI	2.33773	2.45411	3.40219	3.01211	1.36167	1.72173	3.82774	3.48032	3.65966	5.04411	5.80823	6.28018
Gh_A02G170000	4CL	5.76794	4.82863	5.01487	1.01536	0.551695	1.32872	1.92564	1.83834	1.96382	7.46103	7.99969	6.98252
Gh_D03G055200	4CL	2.72355	2.36746	2.84068	0.424446	0.408829	0.800838	1.35356	1.31069	1.43248	4.16674	3.60295	4.30059
Gh_A05G004500	4CL	1.43917	1.49209	0.982672	0.92027	0.705	0.566365	0.967388	0.662403	0.561797	1.98302	1.82204	2.05064
Gh_D05G005700	4CL	29.8744	28.4514	27.6951	20.0177	20.3488	20.1577	25.4334	24.1525	25.6923	25.482	26.1191	24.1512
Gh_D10G050400	4CL	6.08514	4.93285	4.23712	1.6723	1.43993	1.38248	2.84027	2.41752	2.42082	1.32252	1.35052	1.34026
Gh_A11G249200	CYP73A	2.74567	2.27185	2.50375	2.94339	2.53104	2.89987	3.10007	2.2796	3.20041	3.66105	3.89052	4.08506
Gh_A01G222100	CYP98A	0.129385	0.097197	0.139879	0.104027	0	0.0353941	0.034426	0.0834703	0.0351086	0.0345644	0.0376491	0.035028
Gh_A11G142900	CYP75B1	20.3301	17.7844	19.3831	4.39029	5.31578	4.33528	4.89819	4.01614	5.12562	3.12178	3.49355	3.39479
Gh_A12G204700	CYP75B1	13.5167	10.8935	10.1074	2.73555	2.26766	2.76784	6.66511	5.14719	5.24914	13.1576	13.3721	12.3928
Gh_D11G144300	CYP75B1	22.0452	20.8639	22.7822	15.3107	16.1436	15.534	11.7617	10.3053	10.4277	5.22467	4.24325	5.43409
Gh_A05G400400	FLS	57.0548	53.6594	52.7577	11.3846	7.81363	10.3502	25.8771	22.3935	26.6235	34.0442	41.1611	36.6194
Gh_D08G197600	ANS	156.964	150.362	172.251	61.9216	53.8137	54.2641	83.0547	73.8936	83.7777	56.6299	60.7593	58.8847
