# Supplementary material for: Transcriptomics and non-targeted metabolomics reveal the mechanisms of leaf color changes in red-leaf cotton under drought stress and rewatering
Source: Front Plant Sci. 2026 Feb 16;17:1766818. doi: 10.3389/fpls.2026.1766818 (PMC12951637; doi:10.3389/fpls.2026.1766818)
Supplement: Supplementary file 4 [file Table2.xlsx]

## Sheet: Sheet1
Table S2. Metabolite Expression Levels of Key Metabolites in the Flavonoid Biosynthesis Pathway
ID	Name	CK_1	CK_2	CK_3	LD_1	LD_2	LD_3	SD_1	SD_2	SD_3	RW_1	RW_2	RW_3
C08578	Butein	153.717	182.533	174.223	139.17	195.709	170.84	279.63	316.54	313.548	207.874	241.102	196.713
C00774	Phloretin	90.7126	110.598	94.8875	89.6258	93.2198	68.0259	85.4012	108.421	70.8352	76.8055	70.5409	56.6533
C09789	Naringin	223.88	250.868	241.917	336.061	330.621	344.968	125.223	119.65	206.601	172.356	144.76	95.7735
C16422	Hesperetin 7-O-glucoside	397	294.871	531.341	361.878	743.937	479.365	92.7872	79.4553	92.2836	60.5244	41.0155	61.4394
C00509	Naringenin	188.684	186.565	196.399	241.104	293.089	200.514	263.279	217.912	269.506	254.221	312.906	235.815
C05903	Kaempferol	938.084	868.561	865.49	1073.4	883.909	1053.95	819.175	650.137	1216.16	1891.55	2168.18	1862.36
C00852	Chlorogenic acid	1858.35	3137.97	3052.87	2444.66	3269.47	2843.69	3841.18	3471.37	2093.4	1971.77	2935.48	2292.84
C01617	3,5,7,3',4'-Pentahydroxyflavanone	773.852	1118.37	725.3	965.481	970.64	885.716	752.633	655.354	826.708	680.357	668.363	363.03
C05906	Leucocyanidin	247.62	257.401	256.788	322.194	1327.84	336.452	412.66	450.758	551.978	342.051	310.095	416.449
C05905	2-(3,4-Dihydroxyphenyl)-3,5,7-trihydroxy-1-Benzopyrylium	161.87	222.658	473.715	478.909	400.02	700.485	243.768	512.613	340.299	1176.09	1044.01	944.673
C06562	Catechin	7963.73	7327.71	7816.93	4313.6	4286.31	3855.31	5572.67	5625.83	6406.54	2959.29	2732.51	3817.04
C02906	Dihydromyricetin	104.828	105.373	188.008	124.532	129.576	171.112	78.6257	82.7018	119.789	74.779	54.2222	64.9526
C12127	(+)-Gallocatechin	2423.6	2330.47	2898.95	1113.65	1382.65	1069.95	1983.56	1689.23	1645.68	510.733	500.669	436.693
