# Supplementary material for: Transcriptomics and non-targeted metabolomics reveal the mechanisms of leaf color changes in red-leaf cotton under drought stress and rewatering
Source: Front Plant Sci. 2026 Feb 16;17:1766818. doi: 10.3389/fpls.2026.1766818 (PMC12951637; doi:10.3389/fpls.2026.1766818)
Supplement: Supplementary file 5 [file Table3.xlsx]

## Sheet: metabolites.expression
Table S3.Non-targeted metabolomics data
Compound_ID	MS2_name	rtmin	mz	Formula	CAS	HMDB	PubChem_ID	CK_1	CK_2	CK_3	LD_1	LD_2	LD_3	SD_1	SD_2	SD_3	RW_1	RW_2	RW_3	QC01	QC02	QC03	SuperClass	Class	SubClass	C_ID	Pathway	KEGG_B_class	KEGG_A_class
POS00001	1-Methylpyrrolidine	27.2	86.0964	C5H11N	120-94-5	HMDB0243946	8454	955.526149987084	1636.06165850303	967.368718594747	3413.15872076906	3191.54452148042	2929.13183413019	2466.83334202154	2601.4541608427	1733.86642079976	1327.90270728745	879.648791004679	1206.02759307908	1756.82581988204	1697.31131277315	1795.39226506226	Alkaloids	Lysine alkaloids	Piperidine alkaloids	-	-	-	-
POS00002	Kaempferol	217.4	287.055	C15H10O6	520-18-3	HMDB0005801	5280863	938.083702310982	868.560929008702	865.489646616282	1073.40470477698	883.908623749323	1053.94844198194	819.174867617125	650.137469957223	1216.16173791478	1891.5526468846	2168.1798480359	1862.35797620882	762.224639141797	764.630457456776	719.933762500553	Shikimates and Phenylpropanoids	Flavonoids	Flavonols	C05903	ko01100//Metabolic pathways;ko01110//Biosynthesis of secondary metabolites;ko01061//Biosynthesis of phenylpropanoids;ko00941//Flavonoid biosynthesis;ko00944//Flavone and flavonol biosynthesis	Biosynthesis of other secondary metabolites;Chemical structure transformation maps;Global and overview maps	Metabolism
POS00003	Triphenylphosphate	255.2	327.078	C18H15O4P	115-86-6	HMDB0259262	8289	40.6017437671234	43.8229808081856	41.5655724676992	31.1922664337976	38.2439222751353	34.5073797763647	45.0861554618395	43.4737933461615	42.0772727790384	37.5482278708675	38.3203212541545	36.6130464434698	40.7344743290424	45.4363529118214	41.0681943419168	Shikimates and Phenylpropanoids	--	--	-	-	-	-
POS00004	[3,4,5-trihydroxy-6-[[(E)-3-(4-hydroxyphenyl)prop-2-enoyl]oxymethyl]tetrahydropyran-2-yl] 3,4,5-trihydroxybenzoate	185.7	479.118	C22H22O12	--	--	45359700	779.249474095612	772.049952401891	661.941014579432	665.910003189646	888.210543834662	733.622400124813	769.341053013418	650.603932370806	523.256623554606	681.263014430904	1037.29767035916	420.673848694659	712.707402133049	834.600698632191	713.822285539637	Shikimates and Phenylpropanoids	Phenylpropanoids (C6-C3)	Cinnamic acids and derivatives	-	-	-	-
POS00005	2-(3,4-dihydroxyphenyl)-5-hydroxy-7-[(2S,3R,4S,5S,6R)-3,4,5-trihydroxy-6-[[(2R,3R,4R,5R,6S)-3,4,5-trihydroxy-6-methyl-tetrahydropyran-2-yl]oxymethyl]tetrahydropyran-2-yl]oxy-chromen-4-one	183.8	595.166	C27H30O15	20633-84-5	--	10461109	1782.16170163583	1472.19951836783	1384.82344764759	1763.77450632806	1359.68789300061	1594.9820334683	1723.56269897491	1477.20255116773	1338.87088797727	1936.97749497858	1575.68422336159	1616.19117397992	1704.99339127425	1627.1671511848	1639.12990025263	Shikimates and Phenylpropanoids	Flavonoids	Flavones	-	-	-	-
POS00006	DEHP	315.4	391.284	C24H38O4	8033-53-2|82208-43-3|117-81-7|15495-94-0	HMDB0249243	8343	391.929151102353	805.28732709476	593.855009591768	218.93116168514	490.360906076264	270.094561634702	753.713853394865	696.811561999941	305.50221492747	255.018032696627	295.41546196311	428.068670189457	398.031092898609	451.262378338578	477.620018715131	Shikimates and Phenylpropanoids	Phenolic acids (C6-C1)	Shikimic acids and derivatives	-	-	-	-
POS00007	1-Deoxypebrolide	244.6	415.211	C24H30O6	--	--	146116204	2777.67336291404	2811.15790162868	2866.88783150485	2650.67806872003	2531.67965082343	2257.78753403258	2667.75689912312	2873.63200059263	6431.87871839548	2980.82985224236	4053.69990239877	4004.15804888753	2087.97179186615	2031.11505007424	2020.01247641705	Terpenoids	Sesquiterpenoids	Secoeudesmane sesquiterpenoids	-	-	-	-
POS00008	3-Butynoic acid	25.8	85.0284	C4H4O2	2345-51-9	--	137547	417.901423476499	430.445597214207	453.840204796842	348.425525127594	224.200308537767	295.983554366347	349.000583874842	436.119713253132	332.143065340412	310.571360417293	255.557769888743	287.692291906643	354.522736677858	307.793304679672	366.593896738481	--	--	--	C06144	ko01100//Metabolic pathways;ko00650//Butanoate metabolism	Carbohydrate metabolism;Global and overview maps	Metabolism
POS00009	Norleucine	27.1	132.102	C6H13NO2	616-06-8|327-57-1	HMDB0251526	9475	3166.7402207068	5421.39539014574	3417.82380918324	11382.3763973055	10556.5195005341	9752.98947732553	8404.02075070864	8612.56266702634	5938.27044483757	4506.30375605908	3119.56433732488	4242.7989055785	5860.21518415033	5701.08244900831	6731.30133949654	Fatty acids	Fatty Acids and Conjugates	Amino fatty acids	-	-	-	-
POS00010	Methyl 2-(3-oxo-2-(pent-2-en-1-yl)cyclopentyl)acetate	231.4	225.148	C13H20O3	20073-13-6|39924-52-2	HMDB0253727	62388	103.838458228287	264.557095394329	171.280578855532	330.729951514868	197.741051735861	273.834809687347	238.006458993794	206.077369114031	305.300425213011	274.577025632101	389.523167837052	253.17857279825	243.275394955593	257.619071609626	268.612021272969	Fatty acids	Octadecanoids	Jasmonic acids	-	-	-	-
POS00011	Guanosine	40.1	284.099	C10H13N5O5	118-00-3	HMDB0000133	6802	288.883067255215	414.742814834268	420.152910166599	688.305357149959	567.696913693623	696.614727456126	376.36605470797	549.203432127098	379.964124159357	779.01712831939	635.986565658853	754.907949948628	507.53178326182	515.290624809584	501.54319005278	Carbohydrates	Nucleosides	Purine nucleos(t)ides	C00387	ko01100//Metabolic pathways;ko02010//ABC transporters;ko00230//Purine metabolism;ko01232//Nucleotide metabolism	Global and overview maps;Membrane transport;Nucleotide metabolism	Environmental Information Processing;Metabolism
POS00012	Diazinon	254.6	305.108	C12H21N2O3PS	333-41-5	HMDB0032943	3017	63.3187998080194	64.7068374481188	55.4412653306278	78.3446211762358	92.1220673838375	78.1409951128584	235.66712496635	189.273383143723	276.535669335538	192.522836416732	193.957156358006	224.940958638673	134.566770054657	132.932803521921	140.835928647664	--	--	--	-	-	-	-
POS00013	3,5,7-trihydroxy-2-[2-hydroxy-6-[(2S,3R,4S,5S,6R)-3,4,5-trihydroxy-6-(hydroxymethyl)tetrahydropyran-2-yl]oxy-phenyl]chromen-4-one	171.4	465.103	C21H20O12	172428-47-6	--	51136588	6930.26385293925	7080.80114202896	6300.36846887046	5913.86238470564	5814.65993586243	5586.00795117682	6589.83989599797	6715.63049800884	6325.50989045182	5730.87313032938	5951.44015360179	5136.62573073933	6518.92088517159	6263.36420547274	5950.04633735868	Shikimates and Phenylpropanoids	Flavonoids	Flavonols	-	-	-	-
POS00014	Nicotinamide	39.7	123.055	C6H6N2O	98-92-0|11032-50-1	HMDB0001406	936	218.998015101811	175.926489332551	145.159218903225	438.803247738137	158.866864946158	326.371828583942	172.799062270798	248.155789522582	127.173638687121	541.836448574442	358.974823332953	504.910497146513	253.631432794668	225.982684507183	261.235239847645	Alkaloids	Nicotinic acid alkaloids	Pyridine alkaloids	C00153	ko01100//Metabolic pathways;ko01240//Biosynthesis of cofactors;ko00760//Nicotinate and nicotinamide metabolism	Global and overview maps;Metabolism of cofactors and vitamins	Metabolism
POS00015	Phenylalanine	40.9	166.086	C9H11NO2	150-30-1|63-91-2	HMDB0000159	6140	4084.59134348137	4992.82010589791	4284.70787598011	16994.9902803566	17715.3739083584	14536.3512685373	10799.1761164238	11227.8849535477	9494.76554023354	5834.7462736106	5112.48144901207	5746.22910875085	9035.02082713182	8167.61912968017	8863.85366044351	Amino acids and Peptides	Small peptides	Aminoacids	C00079	ko01100//Metabolic pathways;ko01110//Biosynthesis of secondary metabolites;ko01061//Biosynthesis of phenylpropanoids;ko01060//Biosynthesis of plant secondary metabolites;ko01063//Biosynthesis of alkaloids derived from shikimate pathway;ko02010//ABC transporters;ko01230//Biosynthesis of amino acids;ko00996//Biosynthesis of various alkaloids;ko00999//Biosynthesis of various plant secondary metaboli…	Amino acid metabolism;Biosynthesis of other secondary metabolites;Chemical structure transformation maps;Global and overview maps;Membrane transport;Metabolism of other amino acids;Translation	Environmental Information Processing;Genetic Information Processing;Metabolism
POS00016	Scutellarein	202.9	287.055	C15H10O6	529-53-3	--	5281697	1161.92224943139	1249.82136275081	1327.61088738287	1316.13623807522	1173.9545749111	1347.44515910742	961.178278601997	936.062111120404	1114.56782767702	1039.17488906023	1149.2532768952	942.085598217565	1184.23906661545	1140.25801493217	1201.87429475604	Shikimates and Phenylpropanoids	Flavonoids	Flavones	-	-	-	-
POS00017	Tiliroside	202.2	595.144	C30H26O13	20316-62-5	--	5320686	2751.28542395046	4931.00128186271	4289.29	7609.65344586145	5819.15481636165	7345.85157803353	5923.41776569603	7103.04411329945	5073.25317360304	6637.87573021372	8518.53392541652	6171.71626271993	6641.42749580361	6321.01568469687	6237.28453100059	Shikimates and Phenylpropanoids	Flavonoids	Flavonols	-	-	-	-
POS00018	Tyrosine	27	182.081	C9H11NO3	556-03-6|60-18-4|25619-78-7	HMDB0000158	6057	766.940775666152	920.719031721237	717.360096024014	1393.85054355305	970.738096572504	1338.13240524708	1299.96754030925	1126.14065974436	787.703702899141	733.250672770083	435.314	633.891571924682	777.78343128445	625.910397276255	831.440523023187	Amino acids and Peptides	Small peptides	Aminoacids	C00082	ko01100//Metabolic pathways;ko01110//Biosynthesis of secondary metabolites;ko01240//Biosynthesis of cofactors;ko01060//Biosynthesis of plant secondary metabolites;ko01063//Biosynthesis of alkaloids derived from shikimate pathway;ko01230//Biosynthesis of amino acids;ko00999//Biosynthesis of various plant secondary metabolites;ko00940//Phenylpropanoid biosynthesis;ko01210//2-Oxocarboxylic acid meta…	Amino acid metabolism;Biosynthesis of other secondary metabolites;Chemical structure transformation maps;Global and overview maps;Metabolism of cofactors and vitamins;Metabolism of other amino acids;Translation	Genetic Information Processing;Metabolism
POS00019	Iraldeine	262.5	193.159	C13H20O	14398-36-8|6901-97-9|127-41-3|31798-12-6|8013-90-9	HMDB0059883	5282108	68.7862284074072	71.4802066380626	57.2691973501486	99.0423004341965	79.2684865739042	66.9008057488563	55.7816982385381	115.854171261482	65.5757808335636	32.3693225253936	30.2026259657425	35.2655081795063	82.1305222512796	58.5585976082775	58.3503721065465	Terpenoids	Apocarotenoids	Apocarotenoids(ε-)	-	-	-	-
POS00020	(2S)-2-amino-4-benzyloxy-4-oxo-butanoic acid	149.5	206.081	C11H13NO4	25248-99-1|2177-63-1	--	101186	110.561171343968	121.270965037594	106.925368649387	100.780554186863	117.387988820473	108.846654259005	178.379610401821	174.516256341351	182.206150374023	158.070655961103	150.082616206841	157.78984999662	139.737124267564	132.93720267747	137.843728225037	Amino acids and Peptides	Small peptides	Aminoacids	-	-	-	-
POS00021	Butyl isobutyl phthalate	267.1	279.159	C16H22O4	17851-53-5	--	28813	641.496618882187	762.130447413764	699.72264442006	920.653389825702	763.876358959807	561.45624103517	778.802760165411	1004.10113050459	899.191981338925	1799.52829866229	1862.69245500691	2089.94787297987	1138.64102059083	1082.98922797066	1063.5492058778	Shikimates and Phenylpropanoids	Phenolic acids (C6-C1)	Shikimic acids and derivatives	-	-	-	-
POS00022	NAE(18:3(9Z,12Z,15Z))	280.4	322.274	C20H35NO2	57086-93-8	HMDB0013624	5283449	21.2582442771182	57.903686870883	59.4672687011134	118.033038621081	85.2209919807592	292.165198110955	124.97546114611	431.222966359852	292.835406117412	1090.88397537895	1130.51112954958	718.876450382433	338.361591982895	348.782828774979	302.711766737569	Fatty acids	Fatty amides	N-acyl ethanolamines (endocannabinoids)	-	-	-	-
POS00023	5,7-dihydroxy-2-(4-hydroxyphenyl)-3-[(2S,3R,4S,5S)-3,4,5-trihydroxytetrahydropyran-2-yl]oxy-chromen-4-one	189.7	419.097	C20H18O10	99882-10-7	--	5481882	2101.2843362157	2297.09259546806	2643.0254020591	2042.39233446967	2224.60823170404	2567.74018506009	1427.57224597961	1604.16892414431	1539.80565535714	1250.38666614094	1365.30686933973	1109.32329648545	1887.39288824783	1910.64702261243	1849.40554654988	Shikimates and Phenylpropanoids	Flavonoids	Flavonols	-	-	-	-
POS00024	6-Hydroxyluteolin 7-glucoside	180.5	465.102	C21H20O12	54300-65-1	HMDB0302732	185766	56307.6687887706	61506.0786267627	64116.6491966169	53240.6174519372	57150.5199679279	58811.9923667178	52192.2463095873	55156.5299267709	51823.0784530323	48954.8658835747	54550.4279161057	47341.077611903	59306.0679829163	55770.9679453122	57930.0049282838	Shikimates and Phenylpropanoids	Flavonoids	Flavones	-	-	-	-
POS00025	5-hydroxy-3-[(2S,3R,4R,5S)-3-hydroxy-5-(hydroxymethyl)-4-[(2S,3R,4S,5S,6R)-3,4,5-trihydroxy-6-(hydroxymethyl)tetrahydropyran-2-yl]oxy-tetrahydrofuran-2-yl]oxy-2-(4-hydroxyphenyl)-7-[(2S,3R,4R,5R,6S)-3,4,5-trihydroxy-6-methyl-tetrahydropyran-2-yl]oxy-chromen-4-one	175.2	727.209	C32H38O19	--	--	51136541	36.3477491027839	33.3926338657224	31.2453057905047	47.5880986095417	43.9974278387679	44.7539721293217	56.7837610668562	52.6363703855966	41.5946248078013	54.5573412976137	54.5492040842226	48.4340580364772	53.6913050947069	49.0257762294705	49.6012840998075	Shikimates and Phenylpropanoids	Flavonoids	Flavonols	-	-	-	-
POS00026	Serotonin	28.9	177.102	C10H12N2O	50-67-9	HMDB0000259	5202	92.1758253415675	89.8929086403059	129.048300394892	139.454331390709	194.333906271184	135.726113030308	210.969070126233	155.083369846212	234.679014452236	137.682839732588	156.871494411793	246.147860381556	150.733729651191	169.398707036862	164.003136081579	Alkaloids	Tryptophan alkaloids	Simple indole alkaloids	C00780	ko01100//Metabolic pathways;ko01110//Biosynthesis of secondary metabolites;ko01063//Biosynthesis of alkaloids derived from shikimate pathway;ko00380//Tryptophan metabolism;ko07211//Serotonin receptor agonists/antagonists	Amino acid metabolism;Chemical structure transformation maps;Global and overview maps;Target-based classification: G protein-coupled receptors	Drug Development;Metabolism
POS00027	(2E,4Z)-9-oxooctadeca-2,4-dienoic acid	271.1	295.226	C18H30O3	--	--	56776331	184.643955062655	691.19831184364	338.895915397503	903.42906664711	492.423100319726	774.092222233666	483.855368278733	644.778229598852	585.128160329263	1005.94545278159	1157.10331595817	610.717319949604	668.93233860487	644.725368600803	677.330499155236	Fatty acids	Fatty Acids and Conjugates	Oxo fatty acids	-	-	-	-
POS00028	(+)-Gallocatechin	64.8	307.081	C15H14O7	970-73-0|1617-55-6	HMDB0038365	65084	2423.6032373239	2330.46773282854	2898.95415199333	1113.65094295731	1382.65077979901	1069.95302773773	1983.55618973818	1689.23031069718	1645.68	510.733194833858	500.66865030882	436.693088895089	1456.55357959136	1351.75061124357	1549.15481396878	Shikimates and Phenylpropanoids	Flavonoids	Flavan-3-ols	C12127	ko01110//Biosynthesis of secondary metabolites;ko00941//Flavonoid biosynthesis	Biosynthesis of other secondary metabolites;Global and overview maps	Metabolism
POS00029	5-[(2S,3R,4S,5S,6R)-6-[[(2R,3R,4R)-3,4-dihydroxy-4-(hydroxymethyl)tetrahydrofuran-2-yl]oxymethyl]-3,4,5-trihydroxy-tetrahydropyran-2-yl]oxy-4-(3,4-dihydroxyphenyl)-7-hydroxy-chromen-2-one	179.8	581.15	C26H28O15	116329-90-9	--	14134095	3497.96978185212	3491.97148969943	3384.21142516686	2940.08086279734	2413.06925304816	2550.82131932867	3699.05187426018	3443.98982660585	2727.20468692578	2696.43885683235	2854.83264808311	2474.60938612039	3202.64014771543	3061.22293371603	3036.91117036767	Shikimates and Phenylpropanoids	Coumarins	Simple coumarins	-	-	-	-
POS00030	3-Pyridylacetic acid	24.6	138.055	C7H7NO2	501-81-5|6419-36-9	HMDB0001538	108	1760.12759204916	2061.52760067186	1826.08908714185	1738.24324300236	1127.55369702544	1376.82854510945	2966.46044278013	3175.73259192646	2369.26376900795	2864.82338166382	2765.9956276111	2545.75650345102	2436.98552714737	2152.52401429421	2358.75778352222	Alkaloids	Nicotinic acid alkaloids	Pyridine alkaloids	-	-	-	-
POS00031	Leu-Val	41.9	231.17	C11H22N2O3	13588-95-9	HMDB0028942	6993115	36.0109060205498	73.9625061191227	61.2641777169789	343.21567143364	85.6485267393068	263.180544399819	53.7459760581079	74.7099802011859	57.0155971941644	542.831819058613	386.448720734132	426.569171199114	215.432034406762	169.837916565096	184.367239522695	Amino acids and Peptides	Small peptides	Dipeptides	-	-	-	-
POS00032	gamma-Glutamylvaline	30.9	247.129	C10H18N2O5	--	HMDB0011172	5317736	191.671989868898	396.988030655232	187.023024067514	593.541958306194	632.324642991331	646.652141982209	390.856270356136	430.891234550194	407.401182053847	640.722243194534	430.865943945873	657.146147934918	429.391961009772	435.675338537264	473.123642440035	Amino acids and Peptides	Small peptides	Dipeptides	-	-	-	-
POS00033	Palmitamide	300.9	256.263	C16H33NO	629-54-9	HMDB0012273	69421	441.800856480126	392.06751707298	441.200598998885	708.529765385099	325.400369348171	399.957828279594	511.939951485854	554.757764779209	412.503177612305	526.24592163499	485.631803435778	702.285905143937	428.944586418547	493.056581689232	386.024656648165	Fatty acids	Fatty amides	Primary amides	-	-	-	-
POS00034	2-methyl-3-[(2S,3R,4S,5S,6R)-3,4,5-trihydroxy-6-(hydroxymethyl)tetrahydropyran-2-yl]oxy-pyran-4-one	42.4	289.092	C12H16O8	20847-13-6	--	5316639	1159.62758319801	1227.60563304172	1318.98801810003	693.03134761501	828.460486223373	668.647404196376	381.753722472397	270.26190606018	178.568999211822	171.930427128335	225.667729859355	93.0514244829698	584.552042173182	381.996961999042	581.864243227019	Polyketides	Cyclic polyketides	4-pyrone derivatives	-	-	-	-
POS00035	Sucrose	25	365.106	C12H22O11	57-50-1|92004-84-7	HMDB0000258	5988	1228.01940575062	942.815857648051	1137.00298035996	275.234309499728	394.880227663094	230.467906047131	797.594515284477	667.959609927742	832.446829048094	138.721173156812	176.890009092225	414.277612086248	598.188730077999	586.702343189634	600.966111458517	Carbohydrates	Saccharides	Disaccharides	C00089	ko01100//Metabolic pathways;ko01110//Biosynthesis of secondary metabolites;ko02010//ABC transporters;ko00052//Galactose metabolism;ko00500//Starch and sucrose metabolism	Carbohydrate metabolism;Global and overview maps;Membrane transport	Environmental Information Processing;Metabolism
POS00036	Kaempferol-3-O-galactoside	187.4	449.107	C21H20O11	23627-87-4	HMDB0030864	5282149	26278.8480362248	27093.1059403839	28485.8944786982	24223.9055402785	25247.4258134592	25538.6347893979	18513.2120003463	17752.2145080176	20505.7988062849	14893.8000587209	17221.2314838579	16192.7402264378	22790.4474564731	22392.1534653146	22043.0805275222	Shikimates and Phenylpropanoids	Flavonoids	Flavonols	C12626	ko01110//Biosynthesis of secondary metabolites;ko00944//Flavone and flavonol biosynthesis	Biosynthesis of other secondary metabolites;Global and overview maps	Metabolism
POS00037	Quercetin 3-O-(6-O-malonyl-beta-D-glucoside)	185.7	551.104	C24H22O15	96862-01-0	--	5282159	184.100643442149	167.870711075837	188.545433340917	154.19314513389	141.919426535698	163.571198350515	110.165188833335	112.19877456073	126.077214566969	120.652715687619	94.9999885012356	147.742357479499	153.474161963254	155.289885107813	141.121816914398	Shikimates and Phenylpropanoids	Flavonoids	Flavonols	C12638	ko00944//Flavone and flavonol biosynthesis	Biosynthesis of other secondary metabolites	Metabolism
POS00038	Proline	25.1	116.071	C5H9NO2	37159-97-0|4305-67-3|609-36-9|147-85-3	HMDB0000162	145742	797.652999817664	1056.61254860138	1028.65044117145	1596.52353481513	1536.02849074786	1245.19319578311	1149.12287874035	1367.70990847821	1414.27546245936	1278.01200287442	952.292327526734	2817.84674433613	1384.75222631698	1426.39216325013	1466.08194370544	Amino acids and Peptides	Small peptides	Aminoacids	C00148	ko01100//Metabolic pathways;ko01110//Biosynthesis of secondary metabolites;ko02010//ABC transporters;ko01230//Biosynthesis of amino acids;ko00970//Aminoacyl-tRNA biosynthesis;ko00470//D-Amino acid metabolism;ko00330//Arginine and proline metabolism;ko00332//Carbapenem biosynthesis	Amino acid metabolism;Biosynthesis of other secondary metabolites;Global and overview maps;Membrane transport;Metabolism of other amino acids;Translation	Environmental Information Processing;Genetic Information Processing;Metabolism
POS00039	N-Formylnornicotine	41.1	177.102	C10H12N2O	38840-03-8	--	13945368	496.364205059013	483.083667834884	681.168336336448	824.060453118029	1103.30233283241	711.074622447669	1192.64965763086	858.55418593142	1217.04583795994	744.995833216083	905.410561498367	1520.6826517389	842.132334532613	833.892662783436	867.190152435212	Alkaloids	Nicotinic acid alkaloids	Pyridine alkaloids	-	-	-	-
POS00040	N-Acetyltryptophan	175.2	247.108	C13H14N2O3	1218-34-4	HMDB0013713	700653	169.194839529518	243.255506847182	216.527609868855	193.966877263217	200.895968412482	187.972151162672	186.73392480794	201.943320946508	238.463040006731	228.10415613094	212.843936890727	226.208564622371	202.779183937027	230.800185611132	205.164971086688	Amino acids and Peptides	Small peptides	Dipeptides	-	-	-	-
POS00041	Laurocapram	303.5	282.279	C18H35NO	59227-89-3	HMDB0253992	42981	324.58391669039	305.669270018839	263.505855286301	260.842131507213	379.977244156315	286.658433545633	335.49378373164	321.816939480002	356.350396141779	307.473064623557	314.957610623377	294.073369646641	291.036743046681	280.154026803286	303.175865758509	--	--	--	-	-	-	-
POS00042	NAE(16:0)	298.3	300.289	C18H37NO2	544-31-0	HMDB0002100	4671	7.71867319082831	11.5039873881663	10.5578467432094	14.9227531549244	10.0509578042574	25.6383862230254	19.026806841731	46.5912192357519	22.3220025691312	54.0303119615348	52.8451450093507	35.2160202921765	19.9616873311994	24.6920397073754	24.6779451502089	Fatty acids	Fatty amides	N-acyl ethanolamines (endocannabinoids)	-	-	-	-
POS00043	(-)-Gallocatechin	85.4	307.081	C15H14O7	3371-27-5	HMDB0302404	9882981	9990.56627415096	7387.83472795642	7012.61095772366	3288.73095045968	6902.99277628151	3430.96188868329	5140.98342704866	6342.32196405909	7936.79903294783	1969.35868862475	2127.18253853059	1782.41139377137	4216.37762908873	4343.63005817239	4136.11235111083	Shikimates and Phenylpropanoids	Flavonoids	Flavan-3-ols	-	-	-	-
POS00044	Pyrrolidine	25.3	72.0808	C4H9N	123-75-1	HMDB0031641	31268	352.652184069326	390.135595972382	326.493120400429	613.901464761136	656.867448635828	536.485779372338	455.376696525051	479.578109810386	346.632979058727	664.629477656527	337.342107947007	539.194407211549	461.322176973234	454.44581273474	491.225449378226	Alkaloids	Lysine alkaloids	--	-	-	-	-
POS00045	Sarcosine	26	90.0549	C3H7NO2	107-97-1|68411-97-2|25951-24-0	HMDB0000271	1088	1606.32061611496	1152.66588699615	1425.13367515141	667.940256060564	606.698116763429	527.165169295596	660.386152143625	623.712039749307	646.116877409524	432.249267765909	378.593633910733	449.386227757428	648.668018202795	686.77326385644	694.475985759338	Amino acids and Peptides	Small peptides	Aminoacids	C00213	ko01100//Metabolic pathways;ko00260//Glycine, serine and threonine metabolism;ko00330//Arginine and proline metabolism	Amino acid metabolism;Global and overview maps	Metabolism
POS00046	4'-Hydroxyacetophenone	174.9	137.06	C8H8O2	99-93-4	--	7469	107.752457015482	187.216839610633	141.268166516329	90.4183302391868	85.1559610937876	96.1197823123741	111.537955021695	90.8794341573217	103.125130980584	60.9163939768733	80.3415578201644	91.599205311298	99.1418128552401	119.865879119224	89.4852922884231	Shikimates and Phenylpropanoids	--	--	C10700	ko01100//Metabolic pathways;ko01120//Microbial metabolism in diverse environments	Global and overview maps	Metabolism
POS00047	4-Hydroxycinnamic acid	169.4	147.044	C9H8O3	501-98-4|7400-08-0	HMDB0002035	637542	826.522824258786	1099.08506056375	2520.49386550665	904.456242035589	1095.61707406087	1017.97886885681	1162.59319969053	955.31545051449	1253.1934310714	865.986920269456	714.543213830584	2417.35093132732	1020.42847515897	1064.56843564712	1030.40508943907	Shikimates and Phenylpropanoids	Phenylpropanoids (C6-C3)	Cinnamic acids and derivatives	C00811	ko01100//Metabolic pathways;ko01110//Biosynthesis of secondary metabolites;ko01061//Biosynthesis of phenylpropanoids;ko00940//Phenylpropanoid biosynthesis;ko00350//Tyrosine metabolism;ko00950//Isoquinoline alkaloid biosynthesis;ko00130//Ubiquinone and other terpenoid-quinone biosynthesis	Amino acid metabolism;Biosynthesis of other secondary metabolites;Chemical structure transformation maps;Global and overview maps;Metabolism of cofactors and vitamins	Metabolism
POS00048	Coumarin	202.2	147.044	C9H6O2	91-64-5	HMDB0001218	323	160.37113519329	230.516727930518	223.152861131673	291.722	238.882951284467	282.798374196084	235.153594117672	285.526226396097	208.605944137082	263.654623946888	316.301774532416	244.04466610698	264.242	253.699674601126	258.633551111545	Shikimates and Phenylpropanoids	Coumarins	Simple coumarins	C05851	ko01110//Biosynthesis of secondary metabolites;ko00999//Biosynthesis of various plant secondary metabolites	Biosynthesis of other secondary metabolites;Global and overview maps	Metabolism
POS00049	Glutamate	26.4	148.06	C5H9NO4	25513-46-6|617-65-2|208106-41-6|56-86-0	HMDB0000148	33032	926.452067409753	1106.93272215179	1147.87327908114	467.411598420245	765.20872477036	465.607847689166	703.069677389701	844.750607516517	659.723740427159	210.597538880881	229.046691105421	256.400629739291	517.830710250805	693.56569745327	560.66109679249	Amino acids and Peptides	Small peptides	Aminoacids	C00025	ko01100//Metabolic pathways;ko01110//Biosynthesis of secondary metabolites;ko01120//Microbial metabolism in diverse environments;ko01240//Biosynthesis of cofactors;ko01060//Biosynthesis of plant secondary metabolites;ko02010//ABC transporters;ko01230//Biosynthesis of amino acids;ko01200//Carbon metabolism;ko01210//2-Oxocarboxylic acid metabolism;ko01064//Biosynthesis of alkaloids derived from orn…	Amino acid metabolism;Biosynthesis of other secondary metabolites;Carbohydrate metabolism;Chemical structure transformation maps;Energy metabolism;Global and overview maps;Membrane transport;Metabolism of cofactors and vitamins;Metabolism of other amino acids;Translation	Environmental Information Processing;Genetic Information Processing;Metabolism
POS00050	(6S,7aR)-6-hydroxy-4,4,7a-trimethyl-6,7-dihydro-5H-benzofuran-2-one	179.2	197.117	C11H16O3	5989-02-06	HMDB0302428	100332	729.893960504817	781.367170459009	672.122033589122	579.382911192909	675.564762621724	571.269133784439	447.183099531916	549.034376611172	546.740192954455	473.904595626235	426.435626093056	545.731963737705	545.534300977889	544.738763199061	550.39159853782	Terpenoids	Apocarotenoids	Apocarotenoids (β-)	-	-	-	-
POS00051	LPC(18:2/0:0)	275.1	520.339	C26H50NO7P	22252-07-9	HMDB0010386	11005824	2197.21961093266	1532.94186153699	1775.55612222378	896.589335392901	1058.63779392047	527.555765467786	732.714655937558	491.056059042679	379.799919838176	98.7041780647074	75.2648630471522	139.686068572078	882.217051595628	801.810690472854	806.178622191303	Fatty acids	Glycerophospholipids	Glycerophosphocholines	-	-	-	-
POS00052	LPC(18:0/0:0)	300.9	524.371	C26H54NO7P	19420-57-6	HMDB0010384	497299	82.3236897589251	64.800501151535	56.5592367301881	101.12277566334	92.0039959145059	93.4920403757476	155.521320377223	77.7067735633324	121.703267779933	34.1951151605316	31.5163909661911	56.2426590872573	87.0619192522731	79.902440034597	77.6655488497731	Fatty acids	Glycerophospholipids	Glycerophosphocholines	C04317	ko01100//Metabolic pathways;ko00565//Ether lipid metabolism	Global and overview maps;Lipid metabolism	Metabolism
POS00053	Tyramine	27.3	138.091	C8H11NO	51-67-2	HMDB0000306	5610	115.772565113186	100.164993778258	114.197993914898	102.167039027334	117.563138137498	121.66165443554	123.738394674689	119.840775222701	133.457850807927	148.548724441558	145.955206170466	147.230801291752	112.223709649193	156.938976160656	113.569294092383	Alkaloids	Tyrosine alkaloids	Phenylethylamines	C00483	ko01100//Metabolic pathways;ko01110//Biosynthesis of secondary metabolites;ko01240//Biosynthesis of cofactors;ko01060//Biosynthesis of plant secondary metabolites;ko01063//Biosynthesis of alkaloids derived from shikimate pathway;ko00350//Tyrosine metabolism;ko00950//Isoquinoline alkaloid biosynthesis	Amino acid metabolism;Biosynthesis of other secondary metabolites;Chemical structure transformation maps;Global and overview maps	Metabolism
POS00054	Pyridoxine	26.6	170.081	C8H11NO3	65-23-6	HMDB0000239	1054	1634.74739195139	1628.66323822403	1730.8686504183	1724.59646955254	2147.21148623927	1774.82424511794	2039.00972349847	2353.01156556553	2249.94878857245	2370.41947676381	2820.60713047682	1648.59841926667	1824.01083916829	1871.70821375633	1941.68549559709	Alkaloids	Nicotinic acid alkaloids	Pyridine alkaloids	C00314	ko01100//Metabolic pathways;ko01120//Microbial metabolism in diverse environments;ko01240//Biosynthesis of cofactors;ko00750//Vitamin B6 metabolism	Global and overview maps;Metabolism of cofactors and vitamins	Metabolism
POS00055	Ferulate	154.7	195.065	C10H10O4	97274-61-8|537-98-4|171876-65-6|1135-24-6	HMDB0000954	445858	337.981380094445	128.471757120542	191.928252879955	100.531420024123	99.9866040884481	76.1529897020661	93.2533796716363	105.621487263591	116.853866887997	61.559585401098	59.2904391028536	72.4866646350714	93.9219583406699	126.859009857449	108.865559335063	Shikimates and Phenylpropanoids	Phenylpropanoids (C6-C3)	Cinnamic acids and derivatives	C01494	ko01100//Metabolic pathways;ko01110//Biosynthesis of secondary metabolites;ko01061//Biosynthesis of phenylpropanoids;ko00996//Biosynthesis of various alkaloids;ko00940//Phenylpropanoid biosynthesis	Biosynthesis of other secondary metabolites;Chemical structure transformation maps;Global and overview maps	Metabolism
POS00056	(S)-Abscisic acid	197.6	247.133	C15H20O4	21293-29-8|6755-41-5	HMDB0035140	5702609	223.265653639759	233.990364594725	213.057626786278	446.10212136547	433.110835267655	378.938887219886	375.848668643572	254.998126137442	306.892321542013	151.706846048796	169.481442778702	119.638221485234	299.659184280599	293.29534209238	293.496250166625	Terpenoids	Apocarotenoids	Apocarotenoids(ε-)	-	-	-	-
POS00057	Nicotinamide adenine dinucleotide (NAD)	35.8	664.117	C21H28N7O14P2	53-84-9	HMDB0000902	5893	10.7372826836364	7.5493106971126	7.07837850363668	3.3197538196131	6.36697363515889	6.31335543732962	4.71813402782357	2.91288491883689	3.04457630698354	0.46902370315064	0.334199430404417	2.47609020718723	3.18556806161943	3.6331004900388	3.74852000713527	Carbohydrates	Nucleosides	Purine nucleos(t)ides	C00003	ko01100//Metabolic pathways;ko01240//Biosynthesis of cofactors;ko00760//Nicotinate and nicotinamide metabolism;ko04148//Efferocytosis;ko00730//Thiamine metabolism;ko00190//Oxidative phosphorylation	Energy metabolism;Global and overview maps;Metabolism of cofactors and vitamins;Transport and catabolism	Cellular Processes;Metabolism
POS00058	3-[(2S,3R,4S,5S,6R)-6-[[(2R,3R,4R,5R,6S)-3-[(2S,3R,4R)-3,4-dihydroxy-4-(hydroxymethyl)tetrahydrofuran-2-yl]oxy-4,5-dihydroxy-6-methyl-tetrahydropyran-2-yl]oxymethyl]-3,4,5-trihydroxy-tetrahydropyran-2-yl]oxy-2-(3,4-dihydroxyphenyl)-5,7-dihydroxy-chromen-4-one	169.4	743.203	C32H38O20	151261-96-0	--	23955865	163.429933721417	183.575944267682	167.921043934552	214.993884963378	194.963772483472	239.664802354318	234.278190117982	211.503	195.70368116022	244.393633750996	273.417678735372	205.948124452198	223.667024000248	220.336250320116	217.181787814159	Shikimates and Phenylpropanoids	Flavonoids	Flavonols	-	-	-	-
POS00059	Choline	23.2	104.107	C5H14NO	139741-81-4|5413-08-1|67-48-1|62-49-7	HMDB0000097	305	19308.7365871286	23087.2719434058	20880.7906795594	20147.0374435773	18528.672154381	19642.8631082515	20643.6968169015	22178.8808985721	20097.0302629349	16497.0160184263	17273.2753392699	16123.7145268868	19921.3833506478	19509.1532301394	19954.5714299073	--	--	--	C00114	ko01100//Metabolic pathways;ko02010//ABC transporters;ko00260//Glycine, serine and threonine metabolism;ko00564//Glycerophospholipid metabolism	Amino acid metabolism;Global and overview maps;Lipid metabolism;Membrane transport	Environmental Information Processing;Metabolism
POS00060	Sulforaphene	167.5	176.02	C6H9NOS2	2404-46-8|592-95-0	HMDB0031573	6433206	301.541291955448	145.561240103229	119.692957415454	113.024693143014	182.673384841023	55.8135820711949	96.223815937069	76.6028855043197	92.3365525998258	71.4268081859783	82.233072283371	90.9208390776228	117.786626546676	115.034022852935	121.421877522162	Fatty acids	--	--	-	-	-	-
POS00061	Retinal	298.9	285.221	C20H28O	472-86-6|116-31-4	HMDB0001358	638015	50.2287711078848	74.2814457466481	50.0104264462282	53.4904388620754	54.9093296243429	58.9845398231048	44.3768077663056	72.1594580078736	43.6688521530024	61.2707296029274	22.0519868506532	64.8228192432721	51.998678248179	46.7086925472508	45.8050326362289	Terpenoids	Diterpenoids	Apocarotenoids (β-)	C00376	ko01100//Metabolic pathways;ko01240//Biosynthesis of cofactors	Global and overview maps	Metabolism
POS00062	Catechin	149.8	291.086	C15H14O6	100786-01-4|7295-85-4|154-23-4	HMDB0002780	9064	7963.73241819104	7327.7104662116	7816.93277472653	4313.60224850961	4286.30605568754	3855.31156641295	5572.66665464876	5625.82571620046	6406.53833482417	2959.2935438388	2732.50944786896	3817.03686940527	5478.04644497699	5329.26996730266	5357.86556614894	Shikimates and Phenylpropanoids	Flavonoids	Flavan-3-ols	C06562	ko01110//Biosynthesis of secondary metabolites;ko01061//Biosynthesis of phenylpropanoids;ko00941//Flavonoid biosynthesis	Biosynthesis of other secondary metabolites;Chemical structure transformation maps;Global and overview maps	Metabolism
POS00063	(8E)-10-hydroxy-5,9,12,13,16-pentamethyl-4-oxatricyclo[10.3.1.03,5]hexadeca-1(15),8-dien-2-one	214.4	319.227	C20H30O3	--	--	138989903	131.881120440573	295.814340874485	235.909246886867	1264.86840072393	278.105215583294	481.334268729752	394.106405740325	1699.78331160891	587.62975014472	809.357	884.900000995576	618.671336270642	492.258079307222	473.151436841851	463.794768472104	Terpenoids	Diterpenoids	Cembrane diterpenoids	-	-	-	-
POS00064	4-O-p-Coumaroylquinic acid	159.9	339.108	C16H18O8	53539-37-0	HMDB0302093	5281766	211.700644139764	336.029182029997	395.506246147032	270.806213085406	315.198205015278	274.643075837088	153.509579265994	109.040523453219	81.8102753426498	63.5339350492194	138.404139169868	96.6158925284849	209.798884244628	189.000895409624	184.750725111749	Shikimates and Phenylpropanoids	Phenylpropanoids (C6-C3)	Cinnamic acids and derivatives	-	-	-	-
POS00065	3-hydroxy-3-methyl-5-oxo-5-[[(2R,3S,4S,5R,6S)-3,4,5-trihydroxy-6-(2-methyl-4-oxo-pyran-3-yl)oxy-tetrahydropyran-2-yl]methoxy]pentanoic acid	148.9	433.134	C18H24O12	--	--	22297602	86.4647581703716	43.137840144584	79.7946335983078	21.3074119274363	75.2504484314459	64.0134630902804	38.9447016780435	46.6250955252218	59.3897147711725	44.6744927916712	32.0557682325578	12.739412969822	60.7877960319236	50.0884338889449	44.9079471261951	--	--	--	-	-	-	-
POS00066	LPC(16:0)	285.7	496.339	C24H50NO7P	97281-36-2|17364-16-8	HMDB0010382	460602	1924.39980376763	1890.75062689084	1605.38787189984	1494.94400505186	1919.54825099316	1356.95738178492	1844.48634875655	1110.92208134862	1493.79250870854	386.518297133083	319.312909991138	752.404688791611	1359.15434188472	1344.78559905436	1445.02219432211	Fatty acids	Glycerophospholipids	Glycerophosphocholines	-	-	-	-
POS00067	Stearamide	315.4	284.295	C18H37NO	124-26-5	HMDB0034146	31292	256.199394644405	251.195600211179	197.481296307803	340.828954468606	220.853836696361	155.840152039992	209.770313275338	207.420613468092	230.019733173795	230.855539084246	216.087951484978	253.834170343098	265.820578124512	275.836316372751	349.806631198683	Fatty acids	Fatty amides	Primary amides	-	-	-	-
POS00068	5-[3-[(2R,3R,4S,5S,6R)-3,4,5-trihydroxy-6-(hydroxymethyl)tetrahydropyran-2-yl]oxyoctyl]tetrahydrofuran-2-one	207.4	377.217	C18H32O8	--	--	129008969	637.215700741882	476.165605831264	369.720454002021	129.319671537148	117.512775414002	139.430033108186	282.523262908605	189.087764010085	194.040088692578	40.0576216795013	11.5437626504824	21.1666489860251	205.60375790683	211.303853833135	202.742696361396	Fatty acids	Fatty esters	Lactones	-	-	-	-
POS00069	3-[(2S,3R,4S,5R,6R)-4,5-dihydroxy-6-(hydroxymethyl)-3-[(2S,3R,4S,5R)-3,4,5-trihydroxytetrahydropyran-2-yl]oxy-tetrahydropyran-2-yl]oxy-2-(3,4-dihydroxyphenyl)-5,7-dihydroxy-chromen-4-one	173.2	597.144	C26H28O16	83144-69-8	--	5274586	43567.881325246	44013.4223527632	43372.1378854136	37034.3420040076	34981.3019387943	33897.2737375937	41655.1081558298	42799.0998432161	38075.7673928472	35551.3169084192	38255.2922338446	30650.7165026414	40761.7067384638	38431.4338131472	38397.4359969717	Shikimates and Phenylpropanoids	Flavonoids	Flavonols	-	-	-	-
POS00070	Betaine	24.7	118.086	C5H11NO2	107-43-7	HMDB0000043	247	147866.972581009	152520.176082223	150737.921885168	141063.149558734	137806.470690698	128675.792444551	146779	152198.692092078	153650.421778497	162136.731472084	158123.224558704	163180.294942483	146308.758158663	155418.419075061	152246.885876263	Amino acids and Peptides	Small peptides	Aminoacids	C00719	ko01100//Metabolic pathways;ko02010//ABC transporters;ko00260//Glycine, serine and threonine metabolism	Amino acid metabolism;Global and overview maps;Membrane transport	Environmental Information Processing;Metabolism
POS00071	4-Vinylphenol	212.1	121.065	C8H8O	2628-17-3|24979-70-2	HMDB0004072	62453	29.1615090019897	36.0402414778397	30.1959879776716	33.2458835688425	53.6141430500271	32.6193822775303	25.2936730068309	30.7972057870082	49.5285655494888	49.475366509482	49.3164239570661	49.229	24.8737368468128	30.1863177294952	24.2990111332181	Shikimates and Phenylpropanoids	Phenolic acids (C6-C1)	Cinnamic acids and derivatives	C05627	ko01110//Biosynthesis of secondary metabolites;ko00940//Phenylpropanoid biosynthesis	Biosynthesis of other secondary metabolites;Global and overview maps	Metabolism
POS00072	1-methyl-2,3,4,9-tetrahydro-1H-pyrido[3,4-b]indole-3-carboxylic acid	148.4	231.113	C13H14N2O2	5470-37-1	HMDB0037942	73530	26.1984889338726	34.0066713069475	31.6398974521582	32.4190088286472	35.6264738506066	28.9191079142339	25.1767620713469	28.9412343811143	55.5521573622665	297.743916548091	260.414995678658	243.334605292871	70.7577674442662	71.4534987633255	75.5328423562915	Alkaloids	Tryptophan alkaloids	Carboline alkaloids	-	-	-	-
POS00073	(4R)-4-[(E)-4-hydroxy-3-[(2R,3R,4S,5S,6R)-3,4,5-trihydroxy-6-(hydroxymethyl)tetrahydropyran-2-yl]oxy-but-1-enyl]-3,5,5-trimethyl-cyclohex-2-en-1-one	184.4	387.202	C19H30O8	--	--	16081697	155.069332872934	143.910518120184	155.389096961695	132.539043581361	147.030828223342	141.05099381628	163.492230587693	149.512288871557	188.68629610561	132.651429609928	144.851618117113	124.062125001001	148.23869880013	126.620764811854	150.919002806533	Terpenoids	Apocarotenoids	Megastigmanes	-	-	-	-
POS00074	(±)-Dihydroactinidiolide	216.1	181.122	C11H16O2	17092-92-1|15356-74-8	HMDB0035240	27209	677.85484635941	786.28891101497	701.364890380831	761.211688981789	789.602747019181	719.862678355991	571.078982803067	788.596667392404	587.60192049654	488.318512922298	317.869194428551	387.396481331196	604.834820688555	574.729884445927	598.762364590527	Terpenoids	Apocarotenoids	Apocarotenoids (β-)	-	-	-	-
POS00075	α-Cyperone	276.4	219.174	C15H22O	473-08-5	--	6452086	174.104749316569	183.352967429918	155.951067058295	154.125279136364	215.868147684048	223.578120660603	173.633276628087	204.583645129386	176.762493528146	125.612887301704	119.265895813502	151.616185608122	184.615812254713	175.147094427646	171.207098685375	Terpenoids	Sesquiterpenoids	Eudesmane sesquiterpenoids	-	-	-	-
POS00076	2-(2-acetyl-3,5-dihydroxy-4,6-dimethyl-phenyl)acetic acid	171.9	239.091	C12H14O5	--	--	44715172	253.459181885215	503.018349569678	355.533948739781	400.991628625076	211.287764137744	341.533500031616	428.043335558416	621.885133578328	338.061160244203	226.468690016256	417.870988828462	216.921832867665	348.759230328972	373.575388610086	366.208653642596	Polyketides	--	--	-	-	-	-
POS00077	Leucylphenylalanine	157.9	279.17	C15H22N2O3	3063-05-06	HMDB0013243	6992309	94.770152983456	186.500179736645	119.887401805158	331.645482091308	134.759459104783	329.941407106031	39.9228925709426	67.6933836403177	58.2730195577791	292.905027503954	266.514566249203	203.931756022678	181.226589981978	171.077335474883	174.288049733748	Amino acids and Peptides	Small peptides	Dipeptides	-	-	-	-
POS00078	(2S,3S)-2-(3,4,5-trihydroxyphenyl)chromane-3,5,7-triol	145.3	307.081	C15H14O7	13425-13-3	--	10425234	364.547329611285	308.711121579645	298.416814251758	301.441313242834	304.411916165794	312.003806623191	530.81577483139	369.357572270798	555.621723516113	447.720194355578	448.351819505829	478.185720172631	444.229187531635	490.524290279457	752.800781918418	Shikimates and Phenylpropanoids	Flavonoids	Flavan-3-ols	-	-	-	-
POS00079	Azaleatin	185.4	317.065	C16H12O7	529-51-1	--	5281604	220.082245169304	190.224301207459	198.113040112758	191.710120571854	224.002224553751	208.107361293797	213.867064786123	189.43598338922	150.380451058702	204.711842174162	296.726088445495	132.026746223449	199.497241088116	211.791668837694	202.556719890124	Shikimates and Phenylpropanoids	Flavonoids	Flavonols	-	-	-	-
POS00080	Helioscopinolide A	234.7	317.211	C20H28O3	84744-64-9	--	154814115	797.627779233839	904.901398796044	708.835150342951	542.451583045744	864.78408202919	686.693404831726	365.289607641397	349.510563257402	534.662700882353	322.108952466327	272.390490165763	410.979240700495	595.216547701491	557.177058110363	560.665505545147	Terpenoids	Diterpenoids	Furanoabietane diterpenoids	-	-	-	-
POS00081	NAE(18:2)	290.3	324.289	C20H37NO2	68171-52-8	HMDB0012252	5283446	30.5702862966015	71.7068861095507	60.0714748506919	124.579687963532	69.2131522742879	244.94349225652	62.0948188136656	308.42049291205	158.826885978837	375.210443671422	341.95997636502	195.298979768805	165.684888922699	172.582806027655	159.116658982379	Fatty acids	Fatty amides	N-acyl ethanolamines (endocannabinoids)	-	-	-	-
POS00082	5,7-dihydroxy-3-[(2S,3R,4S,5R,6R)-3,4,5-trihydroxy-6-(hydroxymethyl)tetrahydropyran-2-yl]oxy-2-(3,4,5-trihydroxyphenyl)chromen-4-one	166.9	481.098	C21H20O13	15648-86-9	HMDB0034358	5491408	1673.05852259046	1893.50846369423	2281.78434874836	1562.46654053524	2087.50990112887	1736.18710220831	1828.13680911682	1893.68357498629	2144.22107000291	1348.09494884605	1666.35106038655	1707.61131150495	1647.00120320185	2193.46267888758	2209.78127446213	Shikimates and Phenylpropanoids	Flavonoids	Flavonols	-	-	-	-
POS00083	Rutin	177.2	611.16	C27H30O16	153-18-4	HMDB0003249	5280805	3474.65148041886	3435.63312239469	3281.9138476465	3837.21287131913	3495.79340512086	4135.52326954487	3512.26468009045	3678.20108258804	3843.20245382743	4600.08407404526	4283.17895981131	3665.92481810327	4056.57954926787	3983.20504263927	3894.78960934391	Shikimates and Phenylpropanoids	Flavonoids	Flavonols	C05625	ko01100//Metabolic pathways;ko01110//Biosynthesis of secondary metabolites;ko00944//Flavone and flavonol biosynthesis	Biosynthesis of other secondary metabolites;Global and overview maps	Metabolism
POS00084	2-[(2S,4bR,7S)-7-[(2R,3R,4S,5S,6R)-4-hydroxy-6-(hydroxymethyl)-3,5-bis[[(2S,3R,4R,5R,6S)-3,4,5-trihydroxy-6-methyloxan-2-yl]oxy]oxan-2-yl]oxy-2,4b-dimethyl-2-prop-1-ynyl-1,3,4,4a,5,6,7,8,10,10a-decahydrophenanthren-1-yl]acetic acid	216.1	785.395	C39H60O16	--	--	138990038	94.9154598882429	155.056635733622	99.5527073991815	209.535877097926	194.095137651311	205.910443433009	125.423304934469	241.293980742719	102.801748362819	49.0084343074229	62.3715165293829	50.1147372812231	143.060700699058	130.186611254721	130.392962599853	Fatty acids	Fatty acyls	Hydrocarbons	-	-	-	-
POS00085	5-Hydroxyhexanoic acid	93.8	115.075	C6H12O3	44843-89-2	HMDB0000525	170748	335.936305438536	267.115374514353	193.652071261227	201.297966888568	270.460607025688	178.644019104575	216.924050587928	175.710281227425	180.546103524613	136.015076186716	130.695949476741	143.715258593686	228.580758235632	198.265505809565	205.537855448676	Fatty acids	Fatty Acids and Conjugates	Hydroxy fatty acids	-	-	-	-
POS00086	3,3-Dimethylcyclohexanone	177.2	127.112	C8H14O	2979-19-3	--	76322	74.2629307394715	80.3943413093139	62.0624357550357	68.302918953788	91.3573877600105	62.8743692064916	60.5575286295958	105.573577225984	120.727955931077	52.8212071243659	61.2985469702529	48.4332107181096	44.0248187446876	62.6945812134315	48.9913808757318	--	--	--	-	-	-	-
POS00087	Guanine	40.3	152.057	C5H5N5O	73-40-5	HMDB0000132	764	324.033166432992	448.94270046438	437.514021276163	697.662624980932	601.345164925492	718.325285611085	455.200171095529	594.02957387519	418.079048456678	908.286962023632	766.326435631502	928.463009515305	576.881299322797	563.785245863494	563.398036725135	Alkaloids	Pseudoalkaloids	pteridine alkaloids	C00242	ko01100//Metabolic pathways;ko00230//Purine metabolism;ko01232//Nucleotide metabolism	Global and overview maps;Nucleotide metabolism	Metabolism
POS00088	5,7-dimethoxy-6-[(E)-3-oxobut-1-enyl]chromen-2-one	197.7	275.091	C15H14O5	85011-58-1	--	17747008	131.557134551633	121.737306616115	136.342880208965	158.918203302477	185.829255575197	133.855898758059	158.738668566225	134.688469979882	164.924645656985	246.283823578377	234.569327384972	169.356745259645	163.856412419332	175.643117758289	168.686433200376	Shikimates and Phenylpropanoids	Coumarins	Simple coumarins	-	-	-	-
POS00089	Lithospermoside	58	330.118	C14H19NO8	--	--	431252	581.051248532315	445.209426616829	475.875740606777	630.882539526362	412.546912259856	528.471846734276	326.430401584601	530.30950676074	340.888123890081	328.652031058354	194.559758735114	419.705919363939	512.179261266547	381.847143409476	362.603596342557	Amino acids and Peptides	Amino acid glycosides	Cyanogenic glycosides	-	-	-	-
POS00090	3-[(2S,3R,4S,5S,6R)-4,5-dihydroxy-6-(hydroxymethyl)-3-[(2S,3R,4S,5S,6R)-3,4,5-trihydroxy-6-(hydroxymethyl)tetrahydropyran-2-yl]oxy-tetrahydropyran-2-yl]oxy-5-hydroxy-2-(4-hydroxyphenyl)-7-[(2S,3R,4S,5S,6R)-3,4,5-trihydroxy-6-(hydroxymethyl)tetrahydropyran-2-yl]oxy-chromen-4-one	163.8	773.214	C33H40O21	55136-76-0	--	12960460	5.71767871472291	6.32254087022533	5.01934648076304	11.4419162022397	5.98418007073152	8.29126695808033	5.37689359752841	6.29720341080688	15.2666087597356	18.2621512936153	12.0232204214127	21.3477069626615	13.8214466052237	9.61334217441238	9.4931476032708	Shikimates and Phenylpropanoids	Flavonoids	Flavonols	-	-	-	-
POS00091	7-methoxy-8-(3-methyl-5-oxo-2H-furan-4-yl)chromen-2-one	193	273.076	C15H12O5	84041-46-3	--	5319827	173.543311910837	180.672357673284	191.078994168273	158.134105763624	143.910796900989	135.001804111392	76.042625592947	79.2773524615953	103.966336323096	72.3662384977215	75.5883384092715	69.5227623627317	117.76594130808	129.262438929571	122.115383760671	Shikimates and Phenylpropanoids	Coumarins	Simple coumarins	-	-	-	-
POS00092	Chlorogenic acid	145.9	355.102	C16H18O9	202650-88-2|327-97-9	HMDB0003164	1794427	1858.35204666866	3137.96835193441	3052.87352442619	2444.65838948314	3269.46690526784	2843.68785854301	3841.1766289976	3471.37163782203	2093.39920181609	1971.76653437201	2935.48049260135	2292.84239755549	2783.73103387559	2492.83115617958	2728.15082429926	Shikimates and Phenylpropanoids	Phenylpropanoids (C6-C3)	Cinnamic acids and derivatives	C00852	ko01110//Biosynthesis of secondary metabolites;ko00941//Flavonoid biosynthesis;ko00940//Phenylpropanoid biosynthesis;ko00945//Stilbenoid, diarylheptanoid and gingerol biosynthesis	Biosynthesis of other secondary metabolites;Global and overview maps	Metabolism
POS00093	cis-Jasmone	223.4	165.127	C11H16O	488-10-8	HMDB0035601	1549018	87.3074858668299	85.9549745884651	72.6066304235484	95.425690131299	80.7223969569632	86.789141182107	75.3912285027494	85.6910510930621	79.4658775124639	48.2206133813567	52.7122	50.2879239079947	86.8320772351183	65.1179666149473	71.7095179718803	Fatty acids	Octadecanoids	Jasmonic acids	-	-	-	-
POS00094	Indolelactic acid	160.8	206.081	C11H11NO3	1821-52-9|832-97-3	HMDB0000671	92904	134.824305035076	140.038778860941	138.566580216217	136.789626192102	154.479945619614	140.748572709377	212.502728891753	171.469537345787	165.188065589007	166.908789314396	193.133335690757	169.707400177913	172.706718756177	153.816389194057	163.728251281247	Alkaloids	Tryptophan alkaloids	Simple indole alkaloids	-	-	-	-
POS00095	methyl 14-hydroxy-14-(hydroxymethyl)-5,9-dimethyl-tetracyclo[11.2.1.01,10.04,9]hexadecane-5-carboxylate	236.7	351.253	C21H34O4	--	--	4349449	682.924922738795	986.408743540421	760.50859034701	473.330431590371	265.057656462026	225.396724791744	565.966797187744	1228.2571049378	673.404928556145	135.891559427954	188.679472148014	149.345697629071	492.020395061322	499.818057687328	474.794875990537	Terpenoids	Diterpenoids	Kaurane and Phyllocladane diterpenoids	-	-	-	-
POS00096	Trovafloxacin (mesylate)	175.9	417.118	C20H15F3N4O3	147059-72-1	HMDB0014823	62959	11.9871347619984	16.4828590518737	18.0037229148129	157.981163765609	197.737044133972	496.607799912706	7.07005220437605	9.60226055065376	314.533545746718	8.83916976604517	11.3131924620613	4.68440176748694	77.5148726525859	63.7607245605216	61.7813359599353	Alkaloids	--	--	-	-	-	-
POS00097	1-(4-hydroxy-3,5-dimethoxy-phenyl)propan-1-one	174.7	193.086	C11H14O4	5650-43-1	--	79735	147.033609961706	169.341575333563	139.648858743427	165.338961284547	149.613844095696	456.969169004689	222.691	295.639285272238	204.020358207354	154.191300864582	172.637306157658	176.11338932498	201.16426468095	178.806518842466	170.53124497574	--	--	--	-	-	-	-
POS00098	Sinapyl alcohol	146.8	211.096	C11H14O4	537-33-7|20675-96-1	HMDB0013070	5280507	112.662351143774	129.375167526943	108.494054270114	147.58051263048	154.905075168952	136.353225702604	204.792051606519	334.046407618682	262.307221137001	189.671813622773	236.425373270751	227.150569590502	180.096630489907	177.590475216136	189.613805439018	Shikimates and Phenylpropanoids	Phenylpropanoids (C6-C3)	Cinnamic acids and derivatives	C02325	ko01100//Metabolic pathways;ko01110//Biosynthesis of secondary metabolites;ko01061//Biosynthesis of phenylpropanoids;ko00940//Phenylpropanoid biosynthesis	Biosynthesis of other secondary metabolites;Chemical structure transformation maps;Global and overview maps	Metabolism
POS00099	Phe-Pro	151.8	263.139	C14H18N2O3	7669-65-0	HMDB0011177	7020641	144.069801411823	140.085650154679	152.490726696393	169.97725572188	202.24642688633	189.856233867112	120.801356215581	114.627973078169	137.07103518841	291.767006360013	263.220124371444	260.98921544168	170.780752581193	184.047865749668	177.142796346355	Amino acids and Peptides	Small peptides	--	-	-	-	-
POS00100	(10Z,13Z)-15,16-dihydroxyoctadeca-10,13-dienoic acid	254.5	295.227	C18H32O4	--	--	23789035	191.447918720626	658.239530502262	338.053139769163	816.209307220296	554.420690713345	665.462606758351	488.37221895416	671.971747904844	565.578811189746	761.988994520006	862.016774638585	547.773	571.661497433402	566.571832741466	585.528667281783	Fatty acids	Octadecanoids	Other Octadecanoids	-	-	-	-
POS00101	Erucamide	328.7	338.341	C22H43NO	112-84-5	HMDB0244507	5365371	36946.7991649489	40359.8788485375	48705.1516657789	44641.6826948853	41507.5438647759	36781.0769117672	48909.5453751602	38791.8758920951	39206.2657050553	32004.4579830085	32860.8040022602	40374.1973487125	41710.8296134879	41654.7706484232	50919.3937041157	Fatty acids	Fatty amides	Primary amides	-	-	-	-
POS00102	7,8-Dihydrobiopterin	35.6	240.109	C9H13N5O3	6779-87-9	HMDB0000038	252	404.583702534654	325.053206024834	277.272827044108	282.582671318761	278.080140198336	227.831628701449	288.478332362879	248.258646683841	293.328039483354	327.255249521378	243.038550935362	248.987796053212	249.010918618229	264.593599524922	247.466595203132	Alkaloids	Pseudoalkaloids	pteridine alkaloids	C02953	ko01100//Metabolic pathways;ko01240//Biosynthesis of cofactors;ko00790//Folate biosynthesis	Global and overview maps;Metabolism of cofactors and vitamins	Metabolism
POS00103	Isoquinoline	70.8	130.066	C9H7N	119-65-3	HMDB0034244	8405	30.0875713193009	32.1923	3.2567604888322	13.4739504032631	50.5666918413901	50.2550970062028	11.0529224163708	16.5484057189444	30.7664956890146	202.477769133141	174.214920790996	185.761936967732	88.8025619541075	85.4400817683478	87.7972713954215	Alkaloids	Tyrosine alkaloids	--	-	-	-	-
POS00104	2-(1-hydroxypropan-2-yl)-3,3,6-trimethyl-5,6-dihydro-2H-1-benzofuran-7-carbaldehyde	222.7	251.164	C15H22O3	--	--	154812564	59.7316635143453	128.537719036644	88.8934829826336	210.214601563663	144.255527582236	297.812202177105	122.786053954284	186.369136175204	163.481939016537	167.799025187414	171.505477796959	134.905153092595	142.78533593481	215.956069338868	145.650961133231	Terpenoids	Sesquiterpenoids	Botryane sesquiterpenoids	-	-	-	-
POS00105	Forsythoside E	144.2	445.17	C20H30O12	93675-88-8	--	69634125	31.5998	33.805493933171	30.2607848150472	43.1853786716448	40.9363578230303	33.7788655998873	57.1086286366831	46.3871875211429	59.668044420795	58.2323815349993	65.6056001358561	53.2942142536631	42.2293409829781	46.6978555761736	41.8781331041596	Shikimates and Phenylpropanoids	Phenylethanoids (C6-C2)	Phenylethanoids	-	-	-	-
POS00106	Procyanidin C1	146.9	867.213	C45H38O18	37064-30-5	HMDB0038370	169853	144.52892385974	114.951218215793	129.811914505296	89.1782789541141	89.6643825082022	75.7692486739938	215.627982430482	156.081746050737	168.025456773931	83.6748026035785	62.8125669939593	64.5197243339215	162.082239545588	124.003562900769	136.564538840581	Shikimates and Phenylpropanoids	Flavonoids	Proanthocyanins	-	-	-	-
POS00107	N-Acetyl-beta-alanine	44.3	114.055	C5H9NO3	3025-95-4	HMDB0061880	76406	170.098983011335	222.115142491886	181.763183118112	242.752355713473	215.371563181993	171.334452898168	123.439927823396	135.630307358186	121.562791054236	94.9856498840812	159.993173873695	107.079844822235	133.852344414984	127.755720168048	130.516698141894	Amino acids and Peptides	Small peptides	Dipeptides	C01073	ko00410//beta-Alanine metabolism	Metabolism of other amino acids	Metabolism
POS00108	2,6-Dimethoxy-1,4-benzoquinone	153.6	169.049	C8H8O4	26547-64-8|530-55-2	HMDB0029673	68262	54.4687981215115	77.4769755234463	62.8798985179721	95.9829288147525	78.6379412049993	83.0343054651421	101.363135862887	150.610988806777	111.057329887232	106.561218155157	117.754438798908	105.47736570865	88.8112093568098	85.117575328448	102.205577177485	Polyketides	Aromatic polyketides	Benzoquinones	-	-	-	-
POS00109	Pentaethylene glycol	80.1	239.149	C10H22O6	113894-92-1|4792-15-8	HMDB0256256	62551	2584.97935625981	3427.02054603729	2560.94992801962	1037.07008260705	2024.0610381713	3232.37016942421	1365.7290586633	2188.78753111898	1857.5321088436	3106.37883748547	1637.31011489157	3143.64898703844	668.183593107198	720.461597928521	730.252876612609	--	--	--	-	-	-	-
POS00110	(4aR,5S,8aS,9aR)-9a-hydroxy-3,4a,5-trimethyl-5,6,7,8,8a,9-hexahydro-4H-benzo[f]benzofuran-2-one	243.9	251.164	C15H22O3	--	--	23955795	41.5552448709415	104.445773152736	72.3488045419109	175.285387657437	101.411007644801	162.967541472256	79.7640087269134	103.944249713862	110.652238625342	108.352438795254	121.967351458027	80.5788505387671	93.6842339059193	103.118608591379	106.980916300443	Terpenoids	Sesquiterpenoids	Eremophilane sesquiterpenoids	-	-	-	-
POS00111	Docosahexaenoic acid (DHA)	306.8	311.237	C22H32O2	2091-24-9|6217-54-5	HMDB0251558	3144	86.9274752259733	75.8421050398757	60.6152118806512	74.3803607572046	98.3087484037112	69.6897093796668	68.037905429625	61.3606292404089	57.7623548352672	12.9136955030197	15.322276624811	27.6434620097761	56.9115994745036	58.5665307367048	70.0415035239531	Fatty acids	Fatty Acids and Conjugates	Unsaturated fatty acids	C06429	ko01040//Biosynthesis of unsaturated fatty acids	Lipid metabolism	Metabolism
POS00112	Dodecanedioic acid	227.5	213.148	C12H22O4	693-23-2	HMDB0000623	12736	133.661183357295	552.298800018602	288.079177248572	716.644473801736	483.301250288404	519.865182855814	620.066056137196	418.517	669.033466852931	585.294199906272	1041.95483051001	418.142184987343	503.419110864636	496.482812658379	533.337545437161	Fatty acids	Fatty Acids and Conjugates	Dicarboxylic acids	-	-	-	-
POS00113	5'-Methylthioadenosine	151.1	298.097	C11H15N5O3S	2457-80-9	HMDB0001173	439176	1633.4809937772	1710.50487569838	1305.42603635308	2017.48380137207	1790.23379656778	1517.62418144791	1849.60980707454	2413.29827558091	1335.20709785063	267.626978700595	344.118320097215	264.689793371055	1331.79364502425	1368.25558296671	1303.24271856902	Carbohydrates	Nucleosides	Purine nucleos(t)ides	C00170	ko01100//Metabolic pathways;ko01060//Biosynthesis of plant secondary metabolites;ko00270//Cysteine and methionine metabolism;ko00908//Zeatin biosynthesis	Amino acid metabolism;Chemical structure transformation maps;Global and overview maps;Metabolism of terpenoids and polyketides	Metabolism
POS00114	methyl 8-[(1S,5R)-4-oxo-5-[(Z)-pent-2-enyl]cyclopent-2-en-1-yl]octanoate	263.2	307.227	C19H30O3	--	--	11055898	78.0678131170989	171.060066438563	89.9257052917433	270.809242134911	136.91498382237	158.794263106778	189.849113331256	139.940152429381	135.338053583629	289.214501947432	391.527364934222	212.862696611108	178.049643274241	186.914410743006	182.624241424843	Fatty acids	Octadecanoids	12-oxophytodienoic acid metabolites	-	-	-	-
POS00115	Nonaethylene glycol	151.8	415.253	C18H38O10	3386-18-3	--	4867	3928.78277682663	2316.62055392791	4508.06464835968	3190.38845997645	4193.82436086566	4637.99709592206	3161.55860606219	3941.28681651886	3435.18522983263	4710.21704924764	2435.17364286533	4723.86080567245	1986.40793729781	1895.45191111281	2122.05082689647	Fatty acids	Glycerolipids	Monoacylglycerols	-	-	-	-
POS00116	Baimaside	169.4	627.156	C27H30O17	27459-71-8|18609-17-1	--	5282166	2355.98841484728	2551.51697047444	2616.6777933046	2003.18308076146	1802.32596391729	1864.16781671922	1985.23861996007	1767.38460696558	1703.16468629932	1835.31766640668	2066.83	1434.33345994171	2063.24765475924	2051.16437252731	2047.43570073575	Shikimates and Phenylpropanoids	Flavonoids	Flavonols	C12667	ko01110//Biosynthesis of secondary metabolites;ko00944//Flavone and flavonol biosynthesis	Biosynthesis of other secondary metabolites;Global and overview maps	Metabolism
POS00117	5-(2-hydroxy-4-methylphenyl)-6-methylheptan-2-one	247.3	235.169	C15H22O2	--	--	146116010	200.092528898732	583.276173913493	216.543432857007	561.57720762883	453.144851390575	632.174080838077	548.586144555939	521.770153405181	528.173636553279	506.664746656756	575.448930199971	408.661529062778	438.177370989171	433.963143243125	427.139232546992	Terpenoids	Sesquiterpenoids	Bisabolane sesquiterpenoids	-	-	-	-
POS00118	Hexaethylene glycol	138.1	283.175	C12H26O7	2615-15-8	HMDB0061822	17472	8339.1271906327	7554.98944513223	7953.81488322167	5549.27724620428	7004.17324525261	7264.93601338004	7777.04586948282	8071.06577541916	6900.24952172714	7728.63190729189	4614.63551813249	8189.63430930657	3674.50157613224	3496.1072176749	3565.5194183451	Fatty acids	Glycerolipids	Monoacylglycerols	-	-	-	-
POS00119	Sph(t18:0)	222.8	318.3	C18H39NO3	554-62-1	HMDB0004610	122121	2117.85355580293	2730.87432513032	2349.70168146627	2685.42276757563	1915.66087545676	2719.02521492977	4217.56628283991	3972.95919641876	6250.54430144967	966.343877828156	842.752195512133	1300.91993276663	2586.58671447282	2542.88236447201	2544.44087717197	Fatty acids	Sphingolipids	Sphingoid bases	C12144	ko01100//Metabolic pathways;ko00600//Sphingolipid metabolism	Global and overview maps;Lipid metabolism	Metabolism
POS00120	5-[5-hydroxy-3-(hydroxymethyl)pentyl]-8a-(hydroxymethyl)-5,6-dimethyl-3,4,4a,6,7,8-hexahydronaphthalene-1-carboxylic acid	214.8	355.248	C20H34O5	--	--	57509450	154.403132096451	330.282439062914	287.544491897676	502.02477236697	323.563	565.754725134223	469.523229008351	851.650725252435	699.949331343157	944.982713447147	1379.23346733943	747.290019282711	592.561749107632	572.499136015718	563.443547669585	Terpenoids	Diterpenoids	Colensane and Clerodane diterpenoids	-	-	-	-
POS00121	Vesatolimod	210.8	393.24	C22H30N6O2	1228585-88-3	HMDB0252944	46241268	39.8303802961466	39.8769405455311	35.4013411430775	29.3752914124714	27.3944468189148	25.1426572501087	34.0515655939051	31.4135327735461	34.2100892651546	27.5963488963065	26.6856556990267	27.159757180613	31.694399198329	29.9179555624925	26.1487429262922	Alkaloids	--	--	-	-	-	-
POS00122	Neoastilbin	199.6	433.113	C21H22O11	54081-47-9	--	442437	98.2044557271353	127.000582444288	113.172740607931	129.037027916563	132.758829183898	168.185060742604	101.300269525382	108.622115412357	98.4848797131341	102.264369490429	187.75534568789	83.9080557149699	127.391289720245	130.315500796065	121.203582856862	Shikimates and Phenylpropanoids	Flavonoids	Dihydroflavonols	-	-	-	-
POS00123	Capsianoside V methyl ester	225.4	529.3	C27H44O10	--	--	154812511	121.136116947596	111.129685813087	84.6165868977783	55.5971990319165	50.4969340564147	35.3293844812104	54.6783724555237	60.2600552768904	50.3868794623177	14.7639602896376	11.8289781541173	13.4721286985901	62.9637564622919	43.1405523122733	48.8366364653535	Terpenoids	--	--	-	-	-	-
POS00124	Tryptophan	72.1	205.097	C11H12N2O2	73-22-3|54-12-6	HMDB0000929	6305	3343.46720887628	3784.4063459504	2315.10870484548	46664.0424401125	53454.4788873025	51234.6701329291	7872.86579642674	6252.89842436157	17902.9865083875	111834.879005641	94724.6197769484	97800.1889662409	48066.075198103	49354.7242136988	48615.0084789383	Amino acids and Peptides	Small peptides	Aminoacids	C00078	ko01100//Metabolic pathways;ko01110//Biosynthesis of secondary metabolites;ko01240//Biosynthesis of cofactors;ko01061//Biosynthesis of phenylpropanoids;ko01060//Biosynthesis of plant secondary metabolites;ko01063//Biosynthesis of alkaloids derived from shikimate pathway;ko01230//Biosynthesis of amino acids;ko00996//Biosynthesis of various alkaloids;ko00999//Biosynthesis of various plant secondary…	Amino acid metabolism;Biosynthesis of other secondary metabolites;Chemical structure transformation maps;Global and overview maps;Translation	Genetic Information Processing;Metabolism
POS00125	Adenosine	126.4	250.094	C10H13N5O4	3228-71-5|4005-33-8|5536-17-4|524-69-6|3080-29-3|2946-52-3|58-61-7	HMDB0247583	191	77.8943821210887	63.176310028511	105.606926848695	173.096539562747	50.6556361874514	132.136028855266	69.174524646732	85.0144232109793	150.144902283883	105.345415720878	117.715603270564	139.062044420794	106.485962274684	91.3831073137451	106.612738274782	Carbohydrates	Nucleosides	Purine nucleos(t)ides	C00212	ko01100//Metabolic pathways;ko02010//ABC transporters;ko00230//Purine metabolism;ko01232//Nucleotide metabolism	Global and overview maps;Membrane transport;Nucleotide metabolism	Environmental Information Processing;Metabolism
POS00126	7-Methylguanosine	44.2	298.115	C11H16N5O5	20244-86-4	HMDB0001107	445404	85.6095522436029	90.7002862312684	73.5610253996784	100.961738080356	189.116374365593	75.3016510955083	84.7484065489788	87.7247963252801	131.308886643108	212.780405871135	199.532087560747	243.148504627332	102.695333387703	128.996925636077	104.335875594812	Carbohydrates	Nucleosides	Purine nucleos(t)ides	-	-	-	-
POS00127	2-(2,6-dihydroxyphenyl)-3,5,7-trihydroxy-chromone	222.1	303.05	C15H10O7	92519-95-4	--	5320471	903.400263192261	963.673091431037	1109.42277367329	1148.8454697747	1011.87543133733	1290.77764133794	832.595159662665	1228.61014091767	1089.92828464912	1459.36297947252	1449.40808456364	1275.92146963068	1222.73373925589	1166.76831482708	1310.11323499553	Shikimates and Phenylpropanoids	Flavonoids	Flavonols	-	-	-	-
POS00128	Pipemidic acid	138.8	304.139	C14H17N5O3	51940-44-4	HMDB0041989	4831	219.765012031902	182.867589083471	140.979005765513	198.68208804657	198.665238286448	177.011488504082	348.394866439958	285.840693226848	411.633441685542	385.293676619758	312.902887875094	321.565581116052	299.544776230255	250.243666922732	247.651392596336	Alkaloids	--	--	D08379	ko07014//Quinolones	Chronology: Antiinfectives	Drug Development
POS00129	Riboflavin	157	377.146	C17H20N4O6	83-88-5	HMDB0000244	493570	336.541878282236	588.221957273614	424.695806317882	578.923896015113	529.507115890904	575.050977066485	404.533322978819	325.398143813845	234.700768474915	310.544586815571	268.635550044021	335.025727204557	413.888535322883	431.926581287977	415.021465116992	Alkaloids	Pseudoalkaloids	pteridine alkaloids	C00255	ko01100//Metabolic pathways;ko01110//Biosynthesis of secondary metabolites;ko01240//Biosynthesis of cofactors;ko02010//ABC transporters;ko00740//Riboflavin metabolism	Global and overview maps;Membrane transport;Metabolism of cofactors and vitamins	Environmental Information Processing;Metabolism
POS00130	4-Aminobenzoic acid	46.1	138.055	C7H7NO2	150-13-0	HMDB0001392	978	491.638684193867	524.182773421923	427.323750067477	891.55944174296	856.620012403411	864.982791872475	1337.85614736875	1219.64393454366	1393.45284554829	1417.86895094604	1333.01759787195	1396.12912835977	1153.20209245599	1099.96802958396	1120.94979263941	Shikimates and Phenylpropanoids	Phenolic acids (C6-C1)	Simple phenolic acids	C00568	ko01100//Metabolic pathways;ko01120//Microbial metabolism in diverse environments;ko01240//Biosynthesis of cofactors;ko01061//Biosynthesis of phenylpropanoids;ko00790//Folate biosynthesis	Chemical structure transformation maps;Global and overview maps;Metabolism of cofactors and vitamins	Metabolism
POS00131	Tetraethylene glycol	44.9	195.123	C8H18O5	157299-02-0|112-60-7	HMDB0094708	8200	249.751406816556	341.250121772624	470.812908163355	178.028708236865	164.535693456196	354.572334675287	237.706876542812	374.874381386541	275.550278503812	323.695097165227	230.457592648046	366.478543859754	183.226766392136	148.17225423743	181.924820494502	--	--	--	-	-	-	-
POS00132	5,7-dihydroxy-2-methoxy-chromen-4-one	151.5	209.044	C10H8O5	61780-28-7	--	71392289	624.965350124035	810.678408863853	662.282760648867	2103.61075789309	5971.16320257402	8881.86156765691	664.423332547598	703.242924709838	1486.9518251584	237.903884263599	232.300804284985	362.958037645156	2363.89929911853	2501.0753380758	2289.99779528911	Polyketides	Chromanes	Chromones	-	-	-	-
POS00133	(Z)-3-(4-oxo-5-propan-2-ylidene-2-propylfuran-3-yl)prop-2-enoic acid	167.6	219.101	C13H16O4	--	--	146116093	1430.41725747894	1832.64554289256	1552.49434839758	991.453568333331	1021.67979164159	1028.92475444456	1588.97951581733	1590.88016605299	1582.18508824509	1032.80153884022	1141.55299082655	1146.77753031338	1275.45786538594	1212.42069644142	1258.51185170792	Polyketides	--	--	-	-	-	-
POS00134	Pantothenic acid	50.2	220.118	C9H17NO5	79-83-4	HMDB0000210	6613	292.533025249266	338.460309151368	249.811995724264	463.866387884042	247.564014017824	191.455060496042	217.466041946138	179.623490457981	152.370779255812	87.2489800229805	115.596426934884	110.852798089031	179.784768945551	194.975786473486	176.734222585089	Amino acids and Peptides	Small peptides	Dipeptides	C00864	ko01100//Metabolic pathways;ko01110//Biosynthesis of secondary metabolites;ko01240//Biosynthesis of cofactors;ko00410//beta-Alanine metabolism;ko00770//Pantothenate and CoA biosynthesis	Global and overview maps;Metabolism of cofactors and vitamins;Metabolism of other amino acids	Metabolism
POS00135	(3R,4S)-4,6,8-trihydroxy-7-methoxy-3-methyl-isochroman-1-one	175.2	223.06	C11H12O6	153765-43-6	--	25774975	222.211079224381	221.807736422504	232.882002482346	164.008081113984	238.522186417044	683.105182388471	541.632575544837	22.0072242348406	97.499777664423	21.5016251505529	19.2664710704618	16.0261309021143	104.582825252276	128.141075016054	115.629545406575	Shikimates and Phenylpropanoids	Coumarins	Isocoumarins	-	-	-	-
POS00136	Ile-Leu	142.3	245.186	C12H24N2O3	26462-22-6	HMDB0028911	7019082	57.0063974704675	125.910497674151	107.25659109739	438.865896957518	254.818729258466	398.995072112021	68.0363771470402	85.6131183829774	69.4091290211544	639.820585653124	562.533871980038	415.585714935721	277.219425250934	251.162	224.395698217849	Amino acids and Peptides	Small peptides	Dipeptides	-	-	-	-
POS00137	Racanisodamine	181.2	306.17	C17H23NO4	17659-49-3|85760-60-7	HMDB0244793	2198	254.067677746834	349.83362871052	281.679110798937	470.88336353937	490.823930347278	374.934615354199	263.252071378601	340.520625283758	185.109931583753	36.3044510081848	46.2982295121092	42.3132845666152	236.470133968388	244.847451077291	266.203508619274	Alkaloids	Ornithine alkaloids	Tropane alkaloids	-	-	-	-
POS00138	(4aR)-6-hydroxy-1,1-dimethyl-9-oxo-7-propan-2-yl-3,4,10,10a-tetrahydro-2H-phenanthrene-4a-carboxylic acid	253.1	331.188	C20H26O4	--	--	154812461	69.214120564037	178.245627071466	102.061973037659	212.86867056456	201.42370507953	281.590879688358	162.27994938824	165.76435103552	450.381184176168	195.35943565703	247.775331996714	167.043669596677	184.371547079781	186.765637925755	182.518408344703	Terpenoids	Diterpenoids	Tetracyclic diterpenoids	-	-	-	-
POS00139	6''-O-Acetylglycitin	151	471.128	C24H24O11	134859-96-4	HMDB0039489	10228095	130.968448842802	121.102990956641	96.4292012577703	83.5632599996082	79.741473882839	55.8029645621926	178.44693363641	166.836008321473	183.692786889284	117.874519414148	79.7932012051644	129.922897658352	109.636535277508	112.014817657999	115.443090064443	Shikimates and Phenylpropanoids	Isoflavonoids	Isoflavones	-	-	-	-
POS00140	4,7-dihydroxychromen-2-one	152.3	179.034	C9H6O4	1983-81-9	HMDB0032951	54679630	297.693566947889	339.220895299531	265.554269754167	319.098225976743	307.057100634644	339.239082322009	486.784204096859	530.439330072976	572.667530131375	545.979881989562	543.093340415679	559.602438948327	419.857378889617	425.526631056477	421.372210465533	Shikimates and Phenylpropanoids	Coumarins	Simple coumarins	-	-	-	-
POS00141	Altretamine	203.5	211.169	C9H18N6	645-05-6	HMDB0014631	2123	121.778670126068	104.431634828448	142.948209467654	149.986569093383	139.124771643959	154.125848008916	182.85583842783	263.140819254846	271.617264358915	168.523668937511	171.421506856005	196.330777270204	182.973243069267	184.575010537058	169.640022450164	Alkaloids	--	--	-	-	-	-
POS00142	Fraxinol	154.4	223.06	C11H10O5	486-28-2	--	3047739	33.9807678750325	32.8401540949723	26.3431594272345	270.587148335607	799.595398262642	1095.38555379241	48.9645669844376	43.6235888550357	126.931881334245	14.6946237455375	192.309988845002	220.769876827543	259.225282795573	308.309230078486	272.246696228898	Shikimates and Phenylpropanoids	Coumarins	Simple coumarins	-	-	-	-
POS00143	5a,9-dimethyl-3-methylene-3a,4,5,9b-tetrahydrobenzo[g]benzofuran-2,8-dione	201.5	227.107	C15H16O3	--	--	3874468	144.470828552479	134.440973006432	183.102196704555	82.244582312224	120.823907429745	119.289332515836	62.6775021866024	60.1754900902721	64.0134551924499	27.083773036031	23.1891312585167	19.9220249834284	80.1964628242381	79.032419014688	86.9204424192778	Terpenoids	Sesquiterpenoids	Eudesmane sesquiterpenoids	-	-	-	-
POS00144	6,7-bis(hydroxymethyl)-4,9a-dimethyl-2,7,8,9-tetrahydro-1H-benzo[7]annulen-3-one	203.6	251.164	C15H22O3	--	--	45359408	194.884345760705	173.292643441949	151.851678326135	219.925219602003	160.553524201291	125.897345309767	120.446185999759	326.680600225278	151.576745443586	246.851566308666	233.555117638637	107.976700943128	137.004821481018	139.592253757047	140.737569762105	Terpenoids	Sesquiterpenoids	--	-	-	-	-
POS00145	beta-Estradiol	209.8	273.185	C18H24O2	17916-67-5|50-28-2	HMDB0000151	5757	149.825441759968	151.125648943214	130.958354909901	149.280774103525	153.703489883679	150.118361891053	121.575927598458	154.008571035079	135.24938680161	112.886698628041	108.512525347276	107.211276553402	132.411215017207	133.139282505309	136.424871572939	Terpenoids	Steroids	Estrane steroids	C00951	ko01100//Metabolic pathways;ko07226//Progesterone, androgen and estrogen receptor agonists/antagonists	Global and overview maps;Target-based classification: Nuclear receptors	Drug Development;Metabolism
POS00146	Sph(d18:0)	240.3	302.305	C18H39NO2	764-22-7|3102-56-5	HMDB0000269	91486	182.266673143598	664.638917852043	359.024214569726	405.575463408721	432.351132108295	373.162594946605	439.887027747734	540.028897151981	588.639315477674	478.243359149638	622.140172873896	626.485686923258	603.264963048572	641.205016938919	648.341096491245	Fatty acids	Sphingolipids	Sphingoid bases	C00836	ko01100//Metabolic pathways;ko00600//Sphingolipid metabolism	Global and overview maps;Lipid metabolism	Metabolism
POS00147	7-[(2S,3R,4S,5S,6R)-3,4,5-trihydroxy-6-[[(2S,3R,4S,5R)-3,4,5-trihydroxytetrahydropyran-2-yl]oxymethyl]tetrahydropyran-2-yl]oxychromen-2-one	145.5	457.129	C20H24O12	--	--	10072745	80.1065824880278	130.412108981709	134.176478800272	100.274702049191	115.515855068014	105.163075833343	141.576067261758	124.41217517232	71.304607289544	68.3114962713323	93.0634242178917	77.9836810123453	86.2095272208706	92.1128684891776	110.074707866012	Shikimates and Phenylpropanoids	Coumarins	Simple coumarins	-	-	-	-
POS00148	(3R,4R,6aR,6bS,8aR,11R,12S,12aR,14bS)-3-acetoxy-4,6a,6b,8a,11,12,14b-heptamethyl-14-oxo-1,2,3,4a,5,6,7,8,9,10,11,12,12a,14a-tetradecahydropicene-4-carboxylic acid	263.8	513.357	C32H48O5	67416-61-9	HMDB0036672	45359902	49.0551081432689	46.6776924846229	29.8200365921055	17.4264481875196	24.8134555462103	9.3567770315736	20.8738319436548	8.67344005784079	10.7068991867217	0.678950675751129	0.125196269002272	3.4398555065192	16.1724725893069	19.5431460518562	16.7718145754867	Terpenoids	Triterpenoids	Serratane triterpenoids	-	-	-	-
POS00149	Monobutyl phthalate	267.7	205.086	C12H14O4	34-74-2|131-70-4	HMDB0013247	8575	96.5735841600809	109.474804325171	103.446242334832	140.728978217809	120.323061368022	83.820714083797	116.085885534141	155.365236274993	137.768869830721	293.904536685178	308.642691309314	351.254675572802	181.665075390612	173.416285141654	167.499995547909	Shikimates and Phenylpropanoids	Phenolic acids (C6-C1)	Shikimic acids and derivatives	-	-	-	-
POS00150	Lauramine oxide	225.4	230.248	C14H31NO	1643-20-5	--	15433	221.828392650231	238.641961671374	270.387699869608	540.535495178984	273.643235042007	226.292975113431	283.489525300643	308.451047314719	429.037341159922	209.406779942087	175.588647753935	261.157850767106	324.977721205656	318.396931471857	359.541754050676	Fatty acids	Fatty acyls	Hydrocarbons	-	-	-	-
POS00151	(3E,6E,8E,12E)-11-hydroxy-4,8,10,12-tetramethyl-tetradeca-3,6,8,12-tetraenoic acid	247.3	293.211	C18H28O3	--	--	129008978	2075.75187250613	6102.63512740065	3168.20073103984	7593.6877889324	6719.93323651366	8434.2861549019	5551.11088311329	6199.58618874596	6773.3678056447	7636.88456876174	8862.41376275086	5410.27751973177	6145.51837933742	6442.20424892713	6052.31969781341	Polyketides	Linear polyketides	Open-chain polyketides	-	-	-	-
POS00152	(2E,4E)-12-hydroxy-13-(hydroxymethyl)-3,5,7-trimethyl-tetradeca-2,4-dienedioic acid	226.1	325.201	C18H30O6	--	--	10405119	184.419244536009	648.675266946173	395.645093951123	1670.88766154707	463.217487988168	1450.80057447466	602.857208541682	557.639864325159	647.834348728519	493.566490380145	630.073083143966	407.245738138247	548.397517320499	523.200026910892	535.813824025726	Fatty acids	Fatty Acids and Conjugates	Hydroxy fatty acids	-	-	-	-
POS00153	4-[(E)-3-[4,5-dihydroxy-6-(hydroxymethyl)-3-[3,4,5-trihydroxy-6-(hydroxymethyl)tetrahydropyran-2-yl]oxy-tetrahydropyran-2-yl]oxybut-1-enyl]-4-hydroxy-3,5,5-trimethyl-cyclohex-2-en-1-one	148.3	549.254	C25H40O13	--	--	129008966	34.8699682650868	56.5824	41.9556690022634	53.6026589441032	46.9431	56.3621961482967	68.4339868416922	96.1947826086769	59.9386301894974	122.576780598973	78.1235505912177	64.8721157723982	66.9082896739972	57.2524818016429	59.2691598408504	Terpenoids	Apocarotenoids	Megastigmanes	-	-	-	-
POS00154	Tris(2,4-di-tert-butylphenyl)phosphate	296.3	663.453	C42H63O4P	95906-11-9	--	14572930	1102.48468446623	1103.15017147312	1116.77241160291	1077.78589499294	922.02340786063	1300.12137991015	1066.49862885715	1241.7448929644	1157.91232286736	430.759639953398	1057.56583552412	990.740544965637	1417.92130160668	1541.98942135536	1225.97253475026	Shikimates and Phenylpropanoids	Flavonoids	Flavanones	-	-	-	-
POS00155	2-Methoxybenzaldehyde	24.1	137.06	C8H8O2	135-02-4	HMDB0033766	8658	678.549043610703	677.546692870503	616.102975894073	669.218737353997	611.404243485872	744.769355857488	952.266135337006	734.747889857851	943.340797784928	711.144516280135	791.047180971665	841.799722255206	741.894097577179	700.448522932774	761.879	Shikimates and Phenylpropanoids	Phenylpropanoids (C6-C3)	--	-	-	-	-
POS00156	[5-(5,5,8a-trimethyl-2-methylene-7-oxo-decalin-1-yl)-3-methyl-pentyl] acetate	274.4	349.273	C22H36O3	--	--	75368758	68.3792213505388	111.768305742839	102.81867522582	160.916179382594	132.912398710523	181.19272076021	184.570354463697	542.813011492366	268.127436710847	656.620551356761	676.660359957068	469.92210078725	275.448443960211	280.456460831104	285.201284912492	Terpenoids	Diterpenoids	Labdane diterpenoids	-	-	-	-
POS00157	2-[2-[(Z)-pent-2-enyl]-3-[3,4,5-trihydroxy-6-(hydroxymethyl)tetrahydropyran-2-yl]oxy-cyclopentyl]acetic acid	205.6	357.191	C18H30O8	--	--	45360381	24.2509918418279	77.0867705405977	54.1645977223333	142.109352331565	49.7030212904226	95.5510651613958	65.0628904769492	188.604894471844	100.506654977156	62.8943726071658	95.607056362659	63.568764538101	81.4403895415237	78.9885272441099	75.0819707816259	Fatty acids	Octadecanoids	Jasmonic acids	-	-	-	-
POS00158	Bruceine D	164	393.152	C20H26O9	21499-66-1	--	122784	282.157769346552	314.259206727668	281.636074685284	317.754627701183	330.971005043582	344.900697622359	515.307977379031	411.523283554816	491.99543535056	423.550988448853	387.65130523238	422.954	352.530690023132	381.823999984958	365.096340156897	Terpenoids	Triterpenoids	Quassinoids	-	-	-	-
POS00159	Plantagoside	157.4	467.118	C21H22O12	78708-33-5	--	174157	933.39082728493	800.399174017338	828.592937973248	708.705143642324	649.771486829482	627.266628067467	472.821840384197	404.084101263148	549.17360341947	597.743568961096	429.327117760208	516.168586079244	598.011574161156	589.360281604783	602.648916477907	Shikimates and Phenylpropanoids	Flavonoids	Flavanones	-	-	-	-
POS00160	gamma-Glutamylleucine	73.5	261.144	C11H20N2O5	2566-39-4	HMDB0011171	151023	642.529991196006	851.003737859664	40.2059514593617	167.675327123289	153.839556596111	208.810571435559	88.5383007476949	92.8708433590192	102.406919511482	163.670573673778	68.9540417273383	334.485102596352	103.159775867184	151.835814148804	172.242337501864	Amino acids and Peptides	Small peptides	Dipeptides	-	-	-	-
POS00161	Polygalaxanthone XI	185.7	551.14	C25H28O15	857859-82-6	--	101740054	577.964920291666	571.203861981838	535.312017421215	433.624338831976	357.352184266666	389.711561055029	551.880690074379	532.35821289637	432.510788374657	457.011167922704	461.906639647064	460.931653397487	486.671753056476	506.704	482.832202347819	Shikimates and Phenylpropanoids	Xanthones	Plant xanthones	-	-	-	-
POS00162	Anthranilic acid (Vitamin L1)	137	138.055	C7H7NO2	98072-80-1|1321-11-5|118-92-3	HMDB0001123	227	93.2393112339092	91.0118285798025	95.1688597583623	77.9930812835051	80.9004303759757	72.2202290642387	85.5764091546075	72.7830753786817	71.890669716977	55.5161850875382	61.832858231771	52.9268450500253	76.3205692178461	74.9903999563441	73.9833379570704	Alkaloids	Anthranilic acid alkaloids	Anthranillic acid derivatives	C00108	ko01100//Metabolic pathways;ko01110//Biosynthesis of secondary metabolites;ko01120//Microbial metabolism in diverse environments;ko01061//Biosynthesis of phenylpropanoids;ko01060//Biosynthesis of plant secondary metabolites;ko01063//Biosynthesis of alkaloids derived from shikimate pathway;ko01230//Biosynthesis of amino acids;ko00996//Biosynthesis of various alkaloids;ko00999//Biosynthesis of vari…	Amino acid metabolism;Biosynthesis of other secondary metabolites;Chemical structure transformation maps;Global and overview maps;Skeleton-based classification;Xenobiotics biodegradation and metabolism	Drug Development;Metabolism
POS00163	5-[(E)-but-1-enyl]-4-methoxy-6-methyl-pyran-2-one	172.1	195.101	C11H14O3	--	--	38357489	160.206633101861	278.762219574224	205.954482471668	225.859943273158	478.788337230858	204.763587949988	259.14776250072	364.945414940413	201.253865677699	155.747727426579	215.022755329479	530.670191635533	238.515785266023	203.521640403488	219.431976825819	Polyketides	Cyclic polyketides	2-pyrone derivatives	-	-	-	-
POS00164	Bufalin	278.1	387.253	C24H34O4	465-21-4|465-20-3	HMDB0249428	2464	14.6423480618126	13.693375491072	23.4530912435406	29.4459387720705	29.2008974886068	53.4599880056041	19.8741804840045	49.3123210426606	33.8524	23.8891986758222	37.6320572931139	29.1829384368287	32.0315532889954	40.5414288180304	34.4460563117563	Terpenoids	Steroids	Bufadienolides	-	-	-	-
POS00165	(13-methyl-3-oxo-2,6,7,8,9,10,11,12,14,15,16,17-dodecahydro-1H-cyclopenta[a]phenanthren-17-yl) 3-phenylpropanoate	270.4	407.258	C27H34O3	114949-22-3	HMDB0248483	4435	140.531553774654	146.290790386729	155.095871511043	181.42474882999	129.76429141956	164.133843516578	103.765539530884	222.198035970369	134.05866337957	49.6883325857049	112.819044105132	145.01812614355	177.125	126.249930078547	178.969310102969	Terpenoids	Steroids	Estrane steroids	-	-	-	-
POS00166	(5R,10S,13R,14R,17R)-17-[(1R,4S)-4,5-dihydroxy-1,5-dimethyl-hexyl]-4,4,10,13,14-pentamethyl-2,5,6,11,12,15,16,17-octahydro-1H-cyclopenta[a]phenanthrene-3,7-dione	298.9	455.351	C30H48O4	217476-73-8	--	475410	309.677321191532	327.666983606524	286.420289898065	393.566031273649	16.4587519364225	370.884528164963	46.5305	68.6141335206504	85.9970249642307	441.286822002712	504.865726447571	37.7708582715153	66.8503859840306	41.4885054768439	43.6175831037591	Terpenoids	Triterpenoids	Lanostane, Tirucallane and Euphane triterpenoids	-	-	-	-
POS00167	6-Phosphogluconic acid	26	277.032	C6H13O10P	53411-70-4	HMDB0062800	422	2572.95421067353	1564.51823059729	1947.76561778779	907.747784647197	1373.54873490697	807.570600586487	1505.24930620649	645.78807950517	1375.77959963106	400.269467610908	506.847665710181	659.57276503489	991.862374021762	1028.22748230306	1081.71743917741	Carbohydrates	Saccharides	--	C00345	ko01100//Metabolic pathways;ko01110//Biosynthesis of secondary metabolites;ko01120//Microbial metabolism in diverse environments;ko01200//Carbon metabolism;ko00030//Pentose phosphate pathway	Carbohydrate metabolism;Global and overview maps	Metabolism
POS00168	3-(2,4-dihydroxyphenyl)-7-hydroxy-6,8-bis(3-methylbut-2-enyl)chroman-4-one	259.2	409.201	C25H28O5	--	--	10001497	81.6138305072953	117.826219154274	84.9432063596043	167.895969438611	253.683331821882	134.906211784406	121.520033548722	155.45621425973	290.432039923335	360.962949834257	423.964093211223	263.887784208049	192.301352241549	193.959642731116	181.90663176115	Shikimates and Phenylpropanoids	Isoflavonoids	Isoflavanones	-	-	-	-
POS00169	Lumichrome	134.3	243.087	C12H10N4O2	1086-80-2	HMDB0254199	506	46.6445134207898	59.3685179183213	46.1504449992699	51.0012522005055	47.1537792745426	58.9342110003921	73.2695805786297	71.6491700085869	107.229727423717	85.6836707773216	95.3423875657809	113.261111234633	65.470752744878	101.798746025959	66.3943273165107	Alkaloids	Pseudoalkaloids	pteridine alkaloids	C01727	ko00740//Riboflavin metabolism	Metabolism of cofactors and vitamins	Metabolism
POS00170	Norethindrone	271.5	299.2	C20H26O2	68-22-4	HMDB0014855	6230	1451.76093161894	1694.1318897537	1730.6176370085	1127.03361556471	1079.25626113107	1598.14715498861	1141.4563932869	502.208570536778	1103.96154847703	1968.30177740247	1998.51540823445	2607.84357879182	1427.00926678615	1441.50273971354	1773.12961177076	Terpenoids	Steroids	Estrane steroids	-	-	-	-
POS00171	regaloside I	178.5	425.144	C20H26O11	126239-78-9	--	168013577	80.0266419596098	87.2804797235097	89.5938418230928	62.2044689707207	56.0071130010267	58.0387854220878	72.5541082783596	48.6264070677853	55.5824817540126	39.012770998279	39.5381526164435	62.2920531348461	69.2689564853382	61.5648928437797	61.967927466126	Shikimates and Phenylpropanoids	Phenylpropanoids (C6-C3)	Cinnamic acids and derivatives	-	-	-	-
POS00172	Osimertinib	202.4	482.259	C28H33N7O2	1421373-65-0	HMDB0248778	71496458	251.79277927695	163.055098636042	184.945709928197	90.7043425155857	73.9905609885068	61.8259631998713	118.216630949849	126.434169795822	108.270991011232	38.2468883688268	48.5596843177565	55.3471191278137	110.505290659601	109.134015869918	108.903042545872	Alkaloids	--	--	-	-	-	-
POS00173	methyl 3-aminopropanoate	24.6	104.07	C4H9NO2	4138-35-6	--	192794	2632.67039568143	2579.89883435817	2673.29275771267	3254.61907544432	2100.61244551284	2450.02902668794	1745.13947132225	1782.86206489388	1485.30772271402	850.47	938.744367456763	1092.64048139017	1680.88511785807	1886.79152198426	1829.5556081621	Amino acids and Peptides	Small peptides	Aminoacids	-	-	-	-
POS00174	Erythrose 4-phosphate	31.8	183.005	C4H9O7P	585-18-2	HMDB0001321	122357	374.64158418148	307.334687733625	240.558910590788	143.178577576503	165.546709935986	143.761388974273	184.004865850769	125.939169042966	109.789021274846	127.146539830332	78.4768411886184	87.0363619272671	174.265362649057	178.330297566928	251.714250275749	Carbohydrates	Saccharides	Monosaccharides	C00279	ko01100//Metabolic pathways;ko01110//Biosynthesis of secondary metabolites;ko01120//Microbial metabolism in diverse environments;ko01240//Biosynthesis of cofactors;ko01061//Biosynthesis of phenylpropanoids;ko01060//Biosynthesis of plant secondary metabolites;ko01063//Biosynthesis of alkaloids derived from shikimate pathway;ko01230//Biosynthesis of amino acids;ko01200//Carbon metabolism;ko01070//B…	Amino acid metabolism;Carbohydrate metabolism;Chemical structure transformation maps;Energy metabolism;Global and overview maps;Metabolism of cofactors and vitamins	Metabolism
POS00175	(5-oxotetrahydrofuran-3-yl)methyl 5-methylhexanoate	196.6	211.133	C12H20O4	63098-12-4	--	51136268	2015.1242934099	1208.75559329365	1714.66876324816	1290.32792268144	2387.78042451078	979.498171228512	1845.49229305965	543.970991051468	648.952487927343	734.631854921079	459.394724241248	546.523772840994	908.969842990764	925.806867803345	948.400482329565	Fatty acids	Fatty esters	Wax monoesters	-	-	-	-
POS00176	2-(6-hydroxyhexyl)-3-methylene-butanedioic acid	161.3	213.112	C11H18O5	--	--	23872059	206.737082232157	204.644944111098	199.501179248594	269.956237848401	257.70205409273	298.411846460415	219.554945384356	294.188844187767	298.159773449615	486.62479020323	245.485922149464	234.144466608571	267.611689292152	272.083205149732	252.981124571114	Fatty acids	Fatty Acids and Conjugates	Dicarboxylic acids	-	-	-	-
POS00177	Steviolbioside	233.3	625.32	C32H50O13	41093-60-1	--	162031	121.241979528854	109.321679540035	109.317561762945	66.1369161110009	72.4956534074242	35.4843474455237	119.730242853256	36.4641597921851	41.1139665411005	8.63169316692569	11.0257244220735	15.1796437279671	59.6506743815389	58.3211178735776	52.9191685199406	Terpenoids	Diterpenoids	Tetracyclic diterpenoids	-	-	-	-
POS00178	1-(6-hydroxy-2,4-dimethoxy-3-methyl-phenyl)ethanone	209.5	211.096	C11H14O4	14964-98-8	HMDB0041406	11287272	214.12072439515	120.247313254893	72.0653997333242	148.47904908514	137.450367554145	152.065136904575	193.641009536396	2525.54689673771	457.41605541632	185.652861967567	229.999013232867	171.945657784452	338.185656120712	334.626462675073	335.382691934628	Polyketides	Phloroglucinols	Acyl phloroglucinols	-	-	-	-
POS00179	(2E,4E)-N-isobutyldodeca-2,4-dienamide	317.4	252.232	C16H29NO	24738-51-0	--	6443006	19.8576563411263	13.5561243650634	13.721418077103	14.1501589743029	12.8293	16.2066246088571	13.8557507902987	13.8929444714676	16.2040448685387	14.4509105724774	14.7068544909047	13.116760505827	17.5611493044996	19.9065955082102	17.1437767825318	Fatty acids	Fatty amides	N-acyl amines	-	-	-	-
POS00180	H-Val-Tyr-OH	39.8	281.15	C14H20N2O4	3061-91-4	HMDB0029139	7009555	23.0967434524412	52.0755631073165	52.1676250028737	152.432940887025	43.9754539045933	154.209179176108	25.4245721334837	26.7955755675123	21.9991202933153	164.217636365899	130.162046422475	166.885750202834	86.1324703563153	75.9865724701211	81.147610737623	Amino acids and Peptides	Small peptides	Dipeptides	-	-	-	-
POS00181	NAE(15:0)	287.7	286.274	C17H35NO2	53832-58-9	--	14455157	236.435895038991	205.38190064513	287.199547719277	169.528650643031	249.566619204999	467.658108354941	481.019005292544	515.791351991216	155.343999631707	163.789324270463	175.283912208959	175.963179316231	267.109278127148	254.637353353245	239.854286695095	Fatty acids	Fatty amides	N-acyl ethanolamines (endocannabinoids)	-	-	-	-
POS00182	(1S,4aR,6aS,6bR,9S,10R,11R,12aR,14bS)-1,10,11-trihydroxy-9-(hydroxymethyl)-2,2,6a,6b,9,12a-hexamethyl-1,3,4,5,6,6a,7,8,8a,10,11,12,13,14b-tetradecahydropicene-4a-carboxylic acid	259.8	505.352	C30H48O6	55306-03-1	--	23955889	110.830217970465	104.148474513098	69.5004997379813	65.3091745999547	35.5200924947209	30.4938861487745	61.3221076675392	60.7802	41.5960946656777	11.8662543634036	33.2957729810044	10.5483869165034	52.8223164100257	47.4739186117022	48.9790760645838	Terpenoids	Triterpenoids	Oleanane triterpenoids	-	-	-	-
POS00183	Cyclopropylacetic acid	188.4	83.0491	C5H8O2	5239-82-7	--	138440	62.272108898237	60.1365258735943	56.4817932878001	59.3473406759108	58.5275880167621	54.0490437701459	60.9593723890157	62.2789087220118	62.6835540695793	60.8067293868902	60.4239349251941	56.2521877184477	65.7487378388051	55.3718152399283	79.0999364081293	Amino acids and Peptides	Small peptides	Aminoacids	-	-	-	-
POS00184	N-Methylbenzylamine	43	122.096	C8H11N	103-67-3	HMDB0303384	7669	217.414636213295	184.047765907636	240.255450928555	239.258464177196	292.524910980657	193.072487155839	457.010920864933	254.975310342986	303.22971088653	560.317169949327	527.524705527915	671.993048101561	324.159644566399	336.976822771708	329.455856259415	Alkaloids	Pseudoalkaloids	Phenylalanine-derived alkaloids	-	-	-	-
POS00185	Camphor	183.8	153.127	C10H16O	76-22-2	HMDB0059838	9543187	148.914322707133	161.579089316778	174.623	85.5421770049585	175.128191394297	101.175960629536	166.958773852868	144.317142068316	183.732451295197	145.493669992374	122.602277692612	113.409409324984	157.970948256429	142.279071665172	147.443924295301	Terpenoids	Monoterpenoids	Camphane monoterpenoids	C00808	ko01110//Biosynthesis of secondary metabolites;ko01120//Microbial metabolism in diverse environments;ko00902//Monoterpenoid biosynthesis	Global and overview maps;Metabolism of terpenoids and polyketides	Metabolism
POS00186	4-Methyldaphnetin	159	193.049	C10H8O4	2107-77-9	--	5355836	73.9597414834833	239.639779974376	76.3620433814264	134.457141738914	240.963728069569	221.760635168395	285.692993717776	230.350536514651	266.592719496867	80.9381701931204	125.305781562463	162.915368681863	145.436433669364	128.997638073966	154.564406492092	Shikimates and Phenylpropanoids	Coumarins	Simple coumarins	-	-	-	-
POS00187	2-(2-acetyl-3,5-dihydroxy-phenyl)acetic acid	171.4	193.049	C10H10O5	19053-94-2	--	16196973	130.771269269386	181.201292816562	151.23	233.954569610795	214.428920948574	447.449616036191	122.182233097152	169.683947338957	215.266702709863	354.119808617903	216.178722572173	229.653215630212	237.100597963194	233.248895758216	229.295	Polyketides	--	--	-	-	-	-
POS00188	Sedanolide	247.3	195.138	C12H18O2	4567-33-3|6415-59-4	HMDB0034450	5018391	159.218763505439	376.326401074891	209.156117329099	545.87417915709	514.233243235812	644.01998543096	369.321410406863	495.588884105054	445.642387006236	460.888160313215	553.795848636145	341.52363309641	437.436885104689	417.912541405467	432.723431377159	Polyketides	Cyclic polyketides	Phthalide derivatives	-	-	-	-
POS00189	1,1,9a-trimethyl-3,4,8,9-tetrahydro-2H-benzo[7]annulene-7-carboxylic acid	261.8	235.169	C15H22O2	--	--	154812603	59.7899455673362	72.6734106550482	64.477942234374	84.0150482648277	77.7936765769414	88.7634153062717	77.7784709217491	93.8413525692842	82.1310982422335	83.7130103189309	83.9063848494312	78.8816219504359	82.3725005392695	85.1453750193655	73.4185563165212	Terpenoids	Sesquiterpenoids	Cuparane sesquiterpenoids	-	-	-	-
POS00190	(3aR,5S,5aS,9aR)-5,8-dimethyl-1-methylene-4,5,5a,6,9,9a-hexahydro-3aH-azuleno[6,5-b]furan-2,7-dione	174.6	247.133	C15H18O3	87302-42-9	--	21634938	810.723203258173	933.034505556994	815.16335316415	1061.26609248638	1158.26	1491.59389395673	2004.20031526277	1506.21562874326	1782.27917239693	990.770327764977	1052.24709203072	1053.20642042247	1310.97072068085	1258.96024017599	1266.70176877372	Terpenoids	Sesquiterpenoids	Guaiane sesquiterpenoids	-	-	-	-
POS00191	(1S,4aS,7S,7aS)-1-[(2S,3R,4S,5S,6R)-6-[[(E)-3-(3,4-dihydroxyphenyl)prop-2-enoyl]oxymethyl]-3,4,5-trihydroxy-tetrahydropyran-2-yl]oxy-7-hydroxy-7-methyl-4a,5,6,7a-tetrahydro-1H-cyclopenta[c]pyran-4-carboxylic acid	129.6	521.168	C25H30O13	--	--	23844050	26.5416897253317	23.5602875840868	26.0254379847968	37.1452174340069	29.9882028795278	30.3264927015915	53.4031958448805	49.9740566227584	54.0359593372906	63.2959098143871	62.5146732627177	46.4587801219561	43.1411965524411	39.6840213626999	36.5315115856038	Terpenoids	Monoterpenoids	Iridoids monoterpenoids	-	-	-	-
POS00192	(E)-4-(1H-indol-3-yl)but-3-en-2-one	242.6	168.081	C12H11NO	57598-80-8	--	736405	522.10562369432	522.175705180645	736.437199438508	311.298138739649	489.648824359946	557.077588024859	789.055460040421	620.700218453766	266.108462082771	584.820767744624	495.661361796873	633.176465666352	551.958164872062	510.869666733074	537.750288830134	Alkaloids	Tryptophan alkaloids	Simple indole alkaloids	-	-	-	-
POS00193	4-Oxoretinol	249.9	301.216	C20H28O2	62702-55-0	HMDB0012329	5289090	255.582693938479	250.138552557745	223.837753423674	287.23629220036	239.517801915047	220.989093371841	266.427076315254	310.713719967169	212.371456761612	140.779212312068	134.578640436119	168.326908868394	231.833973999473	221.430280447581	223.998246536884	Terpenoids	Apocarotenoids	Apocarotenoids (β-)	-	-	-	-
POS00194	NAE(17:0)	302.9	314.305	C19H39NO2	53832-59-0	--	14455158	84.6987495933249	75.4417435804883	88.2558359364859	64.4975804125571	97.1128981977865	158.583910457022	181.699052864102	242.156036965173	57.7226481560387	74.676795422042	67.9815769086005	87.6628373393798	111.635874741853	102.154348621372	105.087668563775	Fatty acids	Fatty amides	N-acyl ethanolamines (endocannabinoids)	-	-	-	-
POS00195	5-(1,2,4a,5-tetramethyl-7-oxo-3,4,8,8a-tetrahydro-2H-naphthalen-1-yl)-3-methyl-pentanoic acid	234	321.242	C20H32O3	--	--	340129	60.5213025318055	145.184342537245	124.38160284967	196.384827267141	165.151174440492	292.525302464124	198.989949626502	295.88020171004	250.37576077057	196.49980444469	213.087838482804	183.859000466521	200.132580836249	186.12767089444	194.546143587303	Terpenoids	Diterpenoids	Colensane and Clerodane diterpenoids	-	-	-	-
POS00196	3,5-dihydroxy-2,6,6,10,14-pentamethyl-11,13-dioxatetracyclo[8.8.0.02,7.012,17]octadec-12(17)-en-16-one	228.1	365.232	C21H32O5	--	--	23986015	99.7398836943835	138.186578070004	91.6554691367154	133.829508297296	125.048019087858	93.5657486347958	81.3226399539127	186.50084101383	118.706203923948	54.8608238251841	47.330230680911	56.0321635549497	96.2644020540733	106.72276712037	94.8032209808503	Terpenoids	Diterpenoids	Labdane diterpenoids	-	-	-	-
POS00197	7-[[(1S,4aS,6S,8aR)-6-hydroxy-5,5,8a-trimethyl-2-methylene-decalin-1-yl]methoxy]chromen-2-one	280.8	383.221	C24H30O4	51819-92-2	--	7092581	34.3794066071182	46.0633357176692	34.9962518127226	77.5652878318014	97.8072609115989	67.8251220419521	53.8497845992514	56.4039515677001	104.178825294379	72.7218600802881	67.8440029228456	108.71322955751	70.0957115727817	63.7104525314721	70.0849631629749	Shikimates and Phenylpropanoids	Coumarins	Simple coumarins	-	-	-	-
POS00198	3-hydroxy-3-methyl-5-oxo-5-[[(2R,3S,4S,5R,6R)-3,4,5-trihydroxy-6-[4-(4-hydroxyphenyl)butan-2-yloxy]oxan-2-yl]methoxy]pentanoic acid	177.3	473.201	C22H32O11	--	--	146115985	208.760186252325	493.162414438113	206.758539291462	174.607844419392	186.802165320616	181.858181444556	267.424858878575	351.439180559939	423.956357287917	323.745649243737	320.408238521323	339.346376829423	274.967795595222	258.918422508848	274.440693471444	--	--	--	-	-	-	-
POS00199	5-hydroxy-8-methoxy-2-methyl-10-[(2S,3R,4S,5S,6R)-3,4,5-trihydroxy-6-[[(2R,3R,4S,5S,6R)-3,4,5-trihydroxy-6-(hydroxymethyl)tetrahydropyran-2-yl]oxymethyl]tetrahydropyran-2-yl]oxy-benzo[h]chromen-4-one	153.4	579.172	C27H32O15	200127-93-1	--	10627344	67.7445354861036	82.0001427736097	71.7254645239098	44.7027206204533	56.1350398091942	57.9865817793932	61.7490971133453	60.6151519833063	48.1548975985908	57.6752568605586	79.5779376047663	31.2916226123424	56.1512882131119	57.4835971880224	60.3117480078612	Polyketides	Xanthones	Methyl xanthones	-	-	-	-
POS00200	PC(18:0/14:0)	292.3	716.551	C40H80NO8P	20664-02-2	HMDB0008031	3082163	149.973035449272	173.719679306237	176.668123972789	159.16060947624	146.088190736561	162.986874596666	178.81596977799	184.37627258638	179.356498100291	151.481197577347	143.444708450101	160.304200260829	175.239785513928	161.639524174712	156.301958860841	Fatty acids	Glycerophospholipids	Glycerophosphocholines	-	-	-	-
POS00201	Xyloidone	177.2	223.074	C15H12O3	15297-92-4	--	72734	160.297019132171	163.220581921961	182.274952048903	215.097400908986	216.787004596474	212.289861603192	550.33455191865	506.873383060519	579.800173123683	808.999359701329	615.940528005925	397.48212096222	369.816935532186	386.413448199802	386.543546349922	Polyketides	Naphthalenes	Naphthoquinones	-	-	-	-
POS00202	Arglabin	248.6	229.122	C15H18O3	84692-91-1	--	636760	22.6280278858138	21.8213454231155	21.5340801373127	224.480785195645	22.607051126167	28.2882655914296	46.4948318554147	35.1111380416999	400.11051854657	31.9785177765666	38.842142882797	29.8793536931503	79.5305034303452	71.7160488752539	71.2455604174223	Terpenoids	Sesquiterpenoids	Guaiane sesquiterpenoids	-	-	-	-
POS00203	Linaprazan	222.8	349.199	C21H26N4O2	248919-64-4|847574-05-4	HMDB0254096	9951066	84.0085315355059	263.016352671013	156.001785214637	409.84827427342	246.145453553392	414.528482154954	284.958892514618	449.382126094493	341.548536062269	355.387247208143	372.705818724692	244.900010061179	326.307267567555	317.107585087635	319.337416946792	Alkaloids	--	--	-	-	-	-
POS00204	2-[5-[2-[2-[5-(2-hydroxybutyl)tetrahydrofuran-2-yl]propanoyloxy]propyl]tetrahydrofuran-2-yl]propanoic acid	237.3	383.243	C21H36O7	--	--	11741721	161.185111630935	324.988009673974	271.618509129951	378.158635599959	414.035591921441	436.665095968076	406.140091854434	455.766469304458	293.344253396647	590.377571259427	648.109	376.031633822929	360.852968851321	357.546240848643	361.400380989043	Polyketides	Polyethers	Macrotetrolides	-	-	-	-
POS00205	5-Amino-2-[[3-formyl-6-(2-methyl-1,2,4a,5,6,7,8,8a-octahydronaphthalen-1-yl)-2-oxopyran-4-yl]amino]-5-oxopentanoic acid	216.1	417.202	C22H28N2O6	--	--	154812534	62.6973694551836	115.527720210191	86.5880027986912	125.839551719835	138.286958977513	211.856227186901	207.995632793209	280.120066560206	267.519076676972	137.314578007608	161.330982330375	141.020220399794	157.812681526989	154.939445739374	161.115406802371	Polyketides	Cyclic polyketides	Decalins with 2-pyrones	-	-	-	-
POS00206	Domperidone	145.4	426.169	C22H24ClN5O2	57808-66-9	HMDB0015315	3151	12.6636185516096	13.8457057485136	15.2736475553732	26.0535125225764	27.6782363417261	20.4139388308578	46.6213346283879	52.356901075949	49.3211088865305	90.7173739578172	79.1385739809907	82.435035937643	36.3922129645111	40.8839389168875	44.1121049154874	Alkaloids	Tryptophan alkaloids	Carbazole alkaloids	-	-	-	-
POS00207	Kojic acid	19.2	143.035	C6H6O4	501-30-4	HMDB0032923	3840	1094.78873372972	1281.47216645362	1086.12411643099	1174.31376232972	1083.93145405133	1087.21728531962	1214.62524192689	1182.66638714108	1170.2577597151	1033.33428840568	1149.96615041995	1006.10556722022	1227.17921047282	1244.42111901255	1121.62008287644	Polyketides	Cyclic polyketides	4-pyrone derivatives	-	-	-	-
POS00208	β-Damascone	228.4	193.159	C13H20O	23726-91-2|35044-68-9|23726-92-3	HMDB0032541	5374527	52.6883711521649	87.9876543124397	57.2403515995678	55.5926065861565	91.2610706719084	56.778218102549	58.7364076200566	171.726783035842	127.122619006556	135.31030644406	117.005852017893	63.7005951849516	63.8227738201324	57.8251400860245	60.9994558466767	Terpenoids	Apocarotenoids	Apocarotenoids (β-)	-	-	-	-
POS00209	Saccharopine	40	259.129	C11H20N2O6	997-68-2	HMDB0000279	160556	150.68507353511	132.867100117237	127.200653150634	146.420289181321	117.48305112879	113.970424644406	234.930932761042	240.919124124078	213.775209217201	262.312836014723	209.311555626921	344.796501405824	186.859012870935	145.757054251152	187.357387412576	Amino acids and Peptides	Small peptides	Aminoacids	C00449	ko01100//Metabolic pathways;ko01110//Biosynthesis of secondary metabolites;ko01230//Biosynthesis of amino acids;ko00300//Lysine biosynthesis;ko00310//Lysine degradation	Amino acid metabolism;Global and overview maps	Metabolism
POS00210	Octinoxate	228	291.195	C18H26O3	5466-77-3|83834-59-7	HMDB0061861	5355130	2346.9086663565	1733.52296920353	1278.58764373433	3718.46754279715	3636.59106749932	4546.73567441435	1600.24475822005	6579.00245438431	1896.95861535167	2847.51891872467	3030.92995035243	892.901615496371	2299.17168474939	2230.61369400387	2199.97594050583	Shikimates and Phenylpropanoids	Phenylpropanoids (C6-C3)	Cinnamic acids and derivatives	-	-	-	-
POS00211	NAE(18:0)	270.1	328.321	C20H41NO2	111-57-9	HMDB0013078	27902	18.1220502734709	21.9936212205868	23.1777486881531	67.0662112388728	35.1094361442281	100.892801842938	20.7250334990271	90.2627606619907	46.2036953454575	91.9783522345335	116.146136044118	172.961589754405	74.5656751469578	73.2356360487768	69.4393899768718	Fatty acids	Fatty amides	N-acyl ethanolamines (endocannabinoids)	-	-	-	-
POS00212	2-[5-[2-[2-[5-(2-hydroxypropyl)tetrahydrofuran-2-yl]propanoyloxy]propyl]tetrahydrofuran-2-yl]propanoic acid	222.8	369.227	C20H34O7	--	--	23815283	65.6164540294464	146.335287872069	118.010322066763	176.146277668427	191.595793758763	204.820085658226	209.523995782763	292.775579097655	215.33554213426	302.635233559965	355.499248781408	255.634861460435	206.838859781726	196.923855527386	192.856811704734	Polyketides	Polyethers	Macrotetrolides	-	-	-	-
POS00213	3-Methylcatechol	196.9	125.06	C7H8O2	488-17-5	HMDB0301753	340	37.253186415756	41.6429028460145	37.8996501344355	87.8842057502949	40.3142267722943	32.1691985979225	43.6558839857513	36.5787872471159	41.9971938941905	33.8023166040126	43.7069895377556	38.4833575681859	37.7560107755869	40.991339200297	35.6867619697715	Shikimates and Phenylpropanoids	--	--	C02923	ko01100//Metabolic pathways;ko01120//Microbial metabolism in diverse environments	Global and overview maps	Metabolism
POS00214	5-methyl-5-(3,7,15-trihydroxy-4,4,10,13,14-pentamethyl-11-oxo-1,2,3,5,6,7,12,15,16,17-decahydrocyclopenta[a]phenanthren-17-yl)oxolan-2-one	204.8	461.291	C27H40O6	--	--	146160885	114.401540675458	155.906598724569	113.178692096623	107.757670017338	141.755840900614	108.507447150933	196.16611269701	162.858094576781	156.622749246323	67.0847597587843	107.103849645393	110.992255006627	90.3972098811665	147.215628913142	137.662321133827	Terpenoids	Triterpenoids	Lanostane, Tirucallane and Euphane triterpenoids	-	-	-	-
POS00215	Verbenone	216.5	151.112	C10H14O	80-57-9|1196-01-6	--	92874	28.3012821808621	39.3865433717122	33.7361	54.3845925323853	41.4201390827611	44.1243324246989	39.8916377546548	44.3170166137698	121.31	48.5420483721596	54.3989286826274	43.5325714693766	45.5834125542383	40.3893463976719	40.9727733164781	Terpenoids	Monoterpenoids	Pinane monoterpenoids	-	-	-	-
POS00216	Idramantone	158.9	167.107	C10H14O2	20098-14-0	--	64184	160.030770464847	164.426200721177	147.391892387548	133.265840372716	128.002656269676	129.256769399232	196.246494454943	204.625010040098	198.78202496502	143.199339827325	160.514018134045	149.964404679074	158.734594944321	157.133663443137	180.937019313384	Terpenoids	Monoterpenoids	Pinane monoterpenoids	-	-	-	-
POS00217	Triptolide	176.6	343.154	C20H24O6	38748-32-2	--	107985	95.2829349889645	146.195799435755	104.721273965542	79.9278855294764	88.2264699640362	151.194311837209	128.68123690765	143.19791012071	139.198210752619	126.169857693536	112.93843874728	138.040987123399	118.823730823444	112.417197640339	110.514228645386	Terpenoids	Diterpenoids	Abeoabietane diterpenoids	-	-	-	-
POS00218	(1S,4E,5'R,6R,6'R,7S,8R,10S,12R,14S,16S,18E,20E,22S,25R,27S,28R,29S)-22-ethyl-7,11,14,15-tetrahydroxy-6'-[(2S)-2-hydroxypropyl]-5',6,8,10,12,14,16,28,29-nonamethyl-spiro[2,26-dioxabicyclo[23.3.1]nonacosa-4,18,20-triene-27,2'-tetrahydropyran]-3,9,13-trione	308.2	773.519	C45H74O11	--	--	24039284	1057.48383602066	883.816788231083	775.296554530202	469.740796367664	322.639012207955	202.640945479882	705.148371315472	643.164218531564	553.360297840106	125.601747634682	132.299422884721	152.842377445579	599.008105636029	558.785441478954	550.084634532295	Polyketides	Macrolides	Oligomycins	-	-	-	-
POS00219	N6,N6-Dimethyllysine	40.7	157.133	C8H18N2O2	2259-86-1	HMDB0013287	4478779	58.591637777748	57.0660800255376	53.1429335596943	51.763194433781	55.5931641624985	50.3144078921462	58.7744302760654	53.1054241074649	62.8003008092501	68.7990098164434	55.0251767731101	80.6909482121214	55.5037112687311	55.2085218352648	58.3689019308762	Amino acids and Peptides	Small peptides	Aminoacids	C05545	ko01100//Metabolic pathways;ko00310//Lysine degradation	Amino acid metabolism;Global and overview maps	Metabolism
POS00220	β-Damascenone	129.6	191.143	C13H18O	23726-93-4|23696-85-7	HMDB0013804	5366074	145.743186511422	160.813812120775	138.131352510593	226.693034618812	185.678554435866	131.575854602702	250.939171303729	268.324570398127	271.545785475398	312.311555278085	285.95665317293	194.721055111715	186.003392424905	191.312642776826	184.695259810761	Terpenoids	Apocarotenoids	Apocarotenoids (β-)	-	-	-	-
POS00221	2-(2-acetyl-3-hydroxy-5-methoxy-phenyl)acetic acid	153.1	225.076	C11H12O5	19054-28-5	--	16745395	93.3980943915776	98.9091935009757	75.9179587672889	99.5905801833481	98.1578105953119	88.9907374872224	195.039575380156	185.301345841045	238.138904340741	108.968779550997	118.85185538487	155.224548084244	132.265947755604	147.247561258972	115.91760251096	Polyketides	--	--	-	-	-	-
POS00222	Loratadine	222.1	383.149	C22H23ClN2O2	79794-75-5	HMDB0005000	3957	95.5421006444578	112.202571550528	126.644687675572	67.1849372111917	77.2004042086035	74.3990430728532	116.368	95.9381267014465	72.1852721590265	52.8545647848127	45.8162635706004	96.4763713304137	87.6156442611838	81.7202287598652	81.3319533888864	Alkaloids	--	--	D00364	ko07212//Histamine H1 receptor antagonists	Target-based classification: G protein-coupled receptors	Drug Development
POS00223	4-Methylumbelliferyl phosphate	31.3	257.024	C10H9O6P	3368-04-05	HMDB0246521	65118	177.972135880063	124.638088413509	172.673438358156	82.9514791078918	119.268860633676	90.2211366002046	92.3151752498974	66.7778898289077	39.7676046926997	54.2604873722476	43.1150021172899	62.4238819044425	75.8834303263524	92.9702482585966	70.6160820013826	Shikimates and Phenylpropanoids	Coumarins	Simple coumarins	-	-	-	-
POS00224	[(5S,8R,9S,10S,13S,14S,17S)-1,10,13-trimethyl-3-oxo-4,5,6,7,8,9,11,12,14,15,16,17-dodecahydrocyclopenta[a]phenanthren-17-yl] acetate	260.5	327.232	C22H32O3	434-05-9	--	252372	736.742376402728	702.999304876906	593.826160095512	763.989001443205	713.106566144151	676.810397511322	703.091431499264	756.251894365033	523.996518784624	382.856576520164	380.740104271061	399.739137983414	619.122749641901	604.643128690451	616.026744357655	Terpenoids	Steroids	Androstane steroids	-	-	-	-
POS00225	NAE(22:1)	308.2	382.368	C24H47NO2	18190-74-4	--	6436482	76.3674955386217	68.98	74.7405505303428	60.0126166985297	62.1525240495325	72.9741503100455	82.3836553670824	83.0535306839682	85.3571064561124	76.6340414844179	83.5466550968318	105.439302608854	68.7037792144368	72.5344857729339	79.4795609092455	Fatty acids	Fatty amides	N-acyl ethanolamines (endocannabinoids)	-	-	-	-
POS00226	Netupitant	198.3	579.255	C30H32F6N4O	290297-26-6	HMDB0255552	6451149	58.4216527483306	70.1536375838832	71.426	75.3656680778435	60.5552191932427	65.8310835185723	37.0396240359954	40.2336655287939	39.9419217754744	15.8044309756286	27.5131122678939	8.91930632753294	48.0672002956635	46.7163	49.9339606362707	Alkaloids	Tyrosine alkaloids	Isoquinoline alkaloids	-	-	-	-
POS00227	7-hydroxy-5-(2-hydroxypentyl)-2,2-dimethyl-4,11-dioxabicyclo[6.2.1]undecan-3-one	183.8	283.19	C16H28O5	--	--	138990036	275.811704896956	348.725100959789	166.094245000481	502.903283277273	388.131014510333	430.981473635209	208.946690554325	214.783389902322	239.281291808929	197.190409372355	219.503939614042	186.673511770836	448.144614064651	414.895868786469	439.659304989319	Polyketides	Macrolides	Macrolide lactones	-	-	-	-
POS00228	7-hydroxy-7-isopropyl-1,4a-dimethyl-9-oxo-2,3,4,4b,5,6,10,10a-octahydrophenanthrene-1-carboxylic acid	195	335.222	C20H30O4	--	--	24066904	132.815911639495	157.358202354934	90.7603894819462	160.044843841075	117.718557592972	133.383951761977	275.777304223317	231.138307339623	230.887232741157	310.034440274985	337.684905405087	217.841145383944	219.64008798737	300.698521060942	175.410097600897	Terpenoids	Diterpenoids	Abietane diterpenoids	-	-	-	-
POS00229	Cer(d18:1/6:0)	300.9	380.352	C24H47NO3	124753-97-5	HMDB0249517	5702613	23.3758945264658	23.5174911660538	26.089	22.8424280610533	31.3336898751539	28.4692345898864	25.3073321625446	29.2934586135023	29.027133840479	32.9256207314264	26.2550905238881	32.3576252651894	23.1949197058275	26.5276018590895	20.5384084413999	Fatty acids	Sphingolipids	Ceramides	-	-	-	-
POS00230	Lobetyolin	215.5	397.186	C20H28O8	136085-37-5	--	53486204	15.912131490052	20.6614130008393	17.4975514685148	26.0917500328957	20.8772109928394	17.6245307474902	19.4446392467265	22.7865888564203	28.5562756887501	21.6011974870955	25.3430423868567	20.0227320148936	18.782571331085	18.7447636920902	20.2159576504621	Fatty acids	Fatty acyls	Fatty alcohols	-	-	-	-
POS00231	Myricitrin	194.3	465.103	C21H20O12	17912-87-7	--	5281673	4502.21416793021	4620.15844655294	5406.01497480891	3766.6290537322	4167.06912216111	4536.28911882087	3791.04518694754	3934.73973606163	3480.74065617784	3546.54721277064	3920.38240841289	3168.23394183536	4427.88396914781	4593.14374944439	4430.63280152976	Shikimates and Phenylpropanoids	Flavonoids	Flavonols	-	-	-	-
POS00232	Methoxyhydroquinone	77.8	141.054	C7H8O3	824-46-4	HMDB0137138	69988	172.439785156733	198.60284955557	191.032676556902	145.138119047263	94.6895995430589	145.593168679674	146.991337345647	373.015858924284	228.889751344771	97.3803940507177	87.464061544396	105.892008630675	203.977230577346	206.751800516615	115.586680998696	Shikimates and Phenylpropanoids	Phenylpropanoids (C6-C3)	--	-	-	-	-
POS00233	5-Hydroxy-1-tetralone	163.4	163.075	C10H10O2	28315-93-7	--	119921	229.681665959859	282.803105480045	228.881545880204	199.059315499489	195.885929418751	196.744132410552	250.103872225481	247.813848569266	242.380428457587	188.560926596731	192.971197428734	210.120535810817	216.908459839931	221.250299275334	217.819121122438	--	--	--	-	-	-	-
POS00234	Glucosamine (sulfate)	25.9	180.087	C6H13NO5	3416-24-8	--	3034366	164.327307368254	204.499654173274	245.550991207216	171.764180866565	136.886830941249	179.112780365714	144.594367988361	258.649976272272	149.416043971068	181.510614823593	166.027342962936	160.123239610525	199.967886390478	179.755847634661	187.041899206729	Carbohydrates	Aminosugars and aminoglycosides	Aminosugars	-	-	-	-
POS00235	(4aR,9aR)-8,8-dimethyl-1-methylene-2-oxo-4a,6a,7,9-tetrahydro-4H-pentaleno[1,6a-c]pyran-5-carboxylic acid	222.7	245.117	C15H18O4	72715-03-8	--	45782833	67.6404128139706	75.2164636239549	87.124290022126	87.2419680166195	101.659345366068	85.2689734867215	87.3495379514825	76.3503251105758	134.070104376469	97.8057338506035	123.484814476341	122.128068389631	98.0077085919135	93.9435186430159	90.1817988230665	Terpenoids	Sesquiterpenoids	Pentalenane sesquiterpenoids	-	-	-	-
POS00236	(4E,6E)-2-(hydroxymethyl)-3-(3-methoxy-3-oxo-propyl)deca-4,6-dienoic acid	212.3	285.17	C15H24O5	--	--	51136263	2791.31964711136	1087.16921339471	1122.74396231167	431.359962447773	380.084737207995	233.313209772964	440.401582781322	212.417203141647	338.160082182027	72.220663512604	74.6644194661361	122.205037504157	575.616482411071	580.033897019116	562.270092476236	Fatty acids	Fatty Acids and Conjugates	Hydroxy fatty acids	-	-	-	-
POS00237	2-hydroxy-5-[3-(hydroxymethyl)-5-(3-hydroxypropyl)-7-methoxy-2,3-dihydro-1-benzofuran-2-yl]-3-methoxybenzoic acid	184.5	387.144	C21H24O8	--	--	154812499	190.247860821174	232.948893016957	274.406105787648	138.075311478504	165.984224728912	182.595103016972	281.961574619451	208.102239531966	284.595626853643	192.742021520379	201.862979371574	277.036837740023	255.717979555717	254.936249769588	172.671318313641	Shikimates and Phenylpropanoids	Lignans	Neolignans	-	-	-	-
POS00238	Falnidamol	163.5	388.147	C18H19ClFN7	196612-93-8	HMDB0252162	6918508	17.511044489187	18.2488463363007	16.3416300887312	12.4404699521897	16.459310808733	19.1642892427599	22.7249783109571	26.7571586447583	29.4452033607788	15.5708461470409	23.4500118617177	15.1196825511589	19.6485772769544	20.1685394453123	15.2096180155604	Alkaloids	Tryptophan alkaloids	Carboline alkaloids	-	-	-	-
POS00239	(2Z)-2-[(E)-6-(hydroxymethyl)-2,4,8,10-tetramethyl-dodec-2-enylidene]-4-methyl-pentanedioic acid	289	397.295	C23H40O5	49620-14-6	--	45359249	64.388530544312	85.7325542288095	63.427292891607	103.330258492962	64.4980092859271	114.146911842839	167.191933319379	495.37503585822	190.274191639637	129.076705985068	225.436957243441	88.6645830776265	137.64991124928	136.869428498104	130.847264313598	Polyketides	Linear polyketides	Open-chain polyketides	-	-	-	-
POS00240	Mitoxantrone	191.7	445.207	C22H28N4O6	65271-80-9|70476-82-3	HMDB0015335	4212	84.291589448953	65.0611246600858	92.4633329769865	70.8035984275668	67.8578267836953	68.0151381472227	67.2485850907248	152.399015750077	69.8926394334849	162.888616366502	216.100110873432	141.898585984374	99.6014846344163	88.4830673677814	98.7107767056467	Polyketides	Polycyclic aromatic polyketides	Anthraquinones and anthrones	-	-	-	-
POS00241	3-[(3S,8R,9S,10R,13R,14S,17R)-3-[(2R,3R,4S,5S,6R)-4,5-dihydroxy-6-(hydroxymethyl)-3-[(2S,3R,4S,5S,6R)-3,4,5-trihydroxy-6-(hydroxymethyl)tetrahydropyran-2-yl]oxy-tetrahydropyran-2-yl]oxy-14-hydroxy-10,13-dimethyl-1,2,3,4,7,8,9,11,12,15,16,17-dodecahydrocyclopenta[a]phenanthren-17-yl]-2H-furan-5-one	208.1	697.341	C35H52O14	31387-88-9	--	208007	435.431301017615	260.304977284275	187.888926544436	114.233807275978	321.130677581692	66.0581828464645	116.190439106737	9.67353973727855	34.9010517504228	7.5626708033663	12.8504383478149	20.5458543491269	144.405535193227	136.73925652773	129.186568025409	Terpenoids	Steroids	Cardenolides	-	-	-	-
POS00242	2-Methylcyclopentane-1,3-dione	79.4	113.06	C6H8O2	765-69-5	--	13005	149.749588462903	158.201193167382	211.513303966962	279.079455578558	157.65691559944	119.971708304229	171.159960577344	166.355005587555	208.333471004134	98.1726550371676	78.5310941891897	111.553090944457	106.951599604403	124.331453768101	103.680988252613	--	--	--	-	-	-	-
POS00243	Gly-His	13.4	195.086	C8H12N4O3	2489-13-6	HMDB0028843	7023106	40.9178866196743	35.8088587672643	83.6503368990802	32.3944263901703	63.4032134812182	43.7893104185568	39.0706989654086	57.8900568928089	41.5687770208186	49.4050855377861	32.7937946114636	48.2506326268242	54.5217751936077	43.7548844456154	35.8968074664013	Amino acids and Peptides	Small peptides	Aminoacids	-	-	-	-
POS00244	6-[4,5-dihydroxy-6-methyl-3-[(2S,3R,4R,5R,6S)-3,4,5-trihydroxy-6-methyl-tetrahydropyran-2-yl]oxy-tetrahydropyran-2-yl]-5,7-dihydroxy-2-(4-hydroxyphenyl)chromen-4-one	199.6	563.176	C27H30O13	--	--	45360066	62.7083710362235	103.426347808747	62.411655139456	86.9294377137638	108.690895779555	67.6175087943539	70.1836057213791	48.1726392070004	60.1737010273849	39.7076994510477	51.0870043237506	34.0131148769883	74.7815075067931	65.9306963429577	68.6823344756831	Shikimates and Phenylpropanoids	Flavonoids	Flavones	-	-	-	-
POS00245	2-[2-[(1S,3S,5R,12S,13S)-13-amino-1-[(1R,2R)-1-(3,4-dicarboxybutanoyloxy)-2-methyl-hexyl]-5,10,12-trihydroxy-3-methyl-tetradecoxy]-2-oxo-ethyl]butanedioic acid	216.8	722.395	C34H59NO15	116355-83-0	--	24121235	754.906716914331	752.464702971405	492.926481289439	445.193951159273	408.354924496139	161.789730475982	220.263428632927	70.5540329940992	48.5826586368106	39.7769997412479	14.9292109825238	29.5426009504511	393.10658717628	384.867123593103	376.705325560462	Polyketides	Linear polyketides	Open-chain polyketides	-	-	-	-
POS00246	3-Cresol	158.8	109.065	C7H8O	108-39-4|155174-22-4|41115-75-7	HMDB0002048	342	591.26234245188	680.363847953348	641.827663421629	500.145001172564	562.331244149737	490.006569166388	777.846709631588	858.580601228045	970.943350882708	716.604559482431	754.457502685477	610.721853916713	654.577096698511	642.073676764973	677.406493164125	--	--	--	C01467	ko01120//Microbial metabolism in diverse environments	Global and overview maps	Metabolism
POS00247	Metiamide	38.3	227.076	C9H16N4S2	34839-70-8	HMDB0061722	1548992	94.507696960293	75.0916428180267	71.5105120332357	108.015164274424	62.9979453505961	91.6684806021562	140.807673049665	174.915423205928	310.22077993364	155.766713938009	131.074306620943	119.586742913604	136.13902943346	82.6368545729245	106.513877900172	Alkaloids	Histidine alkaloids	Imidazole alkaloids	-	-	-	-
POS00248	(4R,4aS,8aS)-4-hydroxy-4-(hydroxymethyl)-3,4a,8,8-tetramethyl-5,6,7,8a-tetrahydronaphthalen-1-one	228.7	253.18	C15H24O3	127681-58-7	--	14489281	79.0508184260228	94.2879975653109	96.7052453776106	94.1547726325756	121.528623158988	110.699409701176	86.5592927184699	104.288018450162	99.3407091899747	66.7296292932248	68.2137273506686	107.902810424137	83.4018448390883	103.66881975992	87.8797287050847	Terpenoids	Sesquiterpenoids	Drimane sesquiterpenoids	-	-	-	-
POS00249	2,3,4,5,6-pentahydroxyhexyl (2E,4E)-6-methylocta-2,4-dienoate	183.1	301.164	C15H26O7	--	--	154812464	518.905787933513	274.217021075396	278.120289595261	387.811872390406	497.204221082775	368.713633503225	371.361004876832	347.208696214282	182.80964860083	170.552520316934	127.005420745004	162.328785502544	379.926942495512	316.341107303837	247.684881637039	Polyketides	--	--	-	-	-	-
POS00250	1-[4-[(2S,3R,4S,5S,6R)-3,4,5-trihydroxy-6-[[(2S,3R,4S,5R)-3,4,5-trihydroxytetrahydropyran-2-yl]oxymethyl]tetrahydropyran-2-yl]oxyphenyl]ethanone	143.3	413.142	C19H26O11	149475-53-6	--	127686	271.448314209924	309.657223948184	242.209965035499	331.165513568032	327.228291601636	292.382866495802	486.125819689214	517.435869325662	471.968879778031	425.941573041238	417.993291905516	443.685466333076	372.081464023718	366.992612933458	374.822259402521	--	--	--	-	-	-	-
POS00251	[1,1,4a-trimethyl-6-methylene-5-[(2-oxochromen-7-yl)oxymethyl]decalin-2-yl] acetate	288.4	425.232	C26H32O5	--	--	3703209	100.179864654614	149.156904314202	129.139192013565	220.010801315148	289.76186090284	273.579149872876	264.661372359847	290.462053373816	430.35451520985	268.19007427316	301.655185603045	389.785761219529	264.180772043454	249.263168739357	361.859859627527	Shikimates and Phenylpropanoids	Coumarins	Simple coumarins	-	-	-	-
POS00252	15-Deoxyoxalicine B	214.4	486.227	C30H33NO6	--	--	51136261	255.431017114505	200.259646702572	280.789494576985	531.071194567105	368.69	442.135188442915	613.166416814601	820.377619297351	410.690064058565	181.290096216394	311.756693640211	321.743002481242	415.89045729117	306.377721494427	296.426218750977	Terpenoids	Meroterpenoids	Triketide meroterpenoids	-	-	-	-
POS00253	Alisol B 23-acetate	290.2	515.372	C32H50O5	26575-95-1	--	14036811	59.4925033973553	50.0826475890239	46.3289584825215	36.2053575274052	50.993846533984	17.4491224482471	41.4642457229897	15.9793	16.6784926398558	6.90089938586844	4.81696530750159	6.98674191478229	32.3195131574887	24.5984536317348	28.050670780647	Terpenoids	Triterpenoids	Dammarane and Protostane triterpenoids	-	-	-	-
POS00254	oxalicine B	193.7	520.233	C30H33NO7	--	--	21593946	79.0489591607532	253.321835272582	172.16318112225	312.616720421353	145.412021404146	274.628992466439	222.995928630923	456.296240905229	456.924476235222	297.331063840377	397.240717575831	442.351971802375	293.690007788069	258.905778618323	269.381182518831	Terpenoids	Meroterpenoids	Triketide meroterpenoids	-	-	-	-
POS00255	Dronedarone	189	557.297	C31H44N2O5S	141626-36-0	HMDB0251621	208898	58.0482095875255	59.1176196853648	47.7279629022448	26.7159255982182	30.7551256897933	24.3960608751124	46.7796069767747	22.6205132263101	37.9505012014603	14.9386296103779	16.6629384441627	15.7575548063076	29.7763270658372	32.1001952540346	31.9155845405205	--	--	--	D02537	ko07037//Antiarrhythmic drugs;ko07232//Potassium channel blocking and opening drugs	Chronology: Other drugs;Target-based classification: Ion channels	Drug Development
POS00256	2-[2-[(1S,3S,5R,12S,13S)-13-amino-1-[(1R,2R)-1-[(3R)-3,4-dicarboxybutanoyl]oxy-2-methyl-hexyl]-5,12-dihydroxy-3-methyl-tetradecoxy]-2-oxo-ethyl]butanedioic acid	233.4	688.39	C34H59NO14	136379-59-4	--	23843943	1081.1842335021	1228.18180168677	573.371489060898	507.381805641763	618.473227223012	239.909948335847	599.382629132515	111.760934690053	259.877956533793	75.5646811785162	88.8062373218673	103.161159569353	416.232110743515	386.825672360507	422.886294317472	Polyketides	Linear polyketides	Open-chain polyketides	-	-	-	-
POS00257	6-Methylcoumarin	163	161.06	C10H8O2	92-48-8	HMDB0032394	7092	175.128852023875	199.208802609956	173.375203325746	141.25679522719	219.052771245085	153.36778998607	220.273745457639	174.551449016623	182.883558795333	307.425236263671	140.61144696383	181.516092699599	165.675706749645	168.173809433339	253.531030920866	Shikimates and Phenylpropanoids	Coumarins	Simple coumarins	-	-	-	-
POS00258	Phenylgalactoside	162.7	257.102	C12H16O6	2818-58-8	--	102336	855.053446362356	1602.2863040991	1123.92966968571	1133.28211996164	669.974498126466	1007.15835367242	1312.49980986215	1772.78564864486	938.64420399608	555.560944631122	1079.41410651173	539.814143858698	1062.14216780071	1039.90284499484	1022.23564107922	Shikimates and Phenylpropanoids	--	--	-	-	-	-
POS00259	5,9b-dihydroxy-6,6,9a-trimethyl-5,5a,8,9-tetrahydro-3H-benzo[g]isobenzofuran-1,7-dione	174	263.127	C15H20O5	--	--	75528897	73.8899879998735	81.5060802794843	78.9882937321753	100.686210266116	120.655263270729	87.6962497576025	132.894266887337	117.559538877317	110.245448736059	133.652829356459	96.818592461241	146.330828467815	109.849	109.041453334477	108.987555091935	Terpenoids	Sesquiterpenoids	Drimane sesquiterpenoids	-	-	-	-
POS00260	1-[1,6-dihydroxy-3-methyl-8-[(2S,3R,4S,5S,6R)-3,4,5-trihydroxy-6-(hydroxymethyl)tetrahydropyran-2-yl]oxy-2-naphthyl]ethanone	147.2	395.131	C19H22O9	23566-96-3	HMDB0302911	100753	55.1937890195777	50.2557922042495	56.3144411820779	81.7257382451899	87.7432778607533	80.4264819046075	120.703990737089	165.931148354833	202.158621901768	126.53659090215	92.7244194297561	226.758456347025	124.297041100479	116.560131849046	115.376049672885	Polyketides	Naphthalenes	Naphthalenes and derivatives	-	-	-	-
POS00261	[(5S,8R,9S,10S,13S,14S,17S)-1,10,13-trimethyl-3-oxo-4,5,6,7,8,9,11,12,14,15,16,17-dodecahydrocyclopenta[a]phenanthren-17-yl] heptanoate	283	397.31	C27H42O3	303-42-4	--	248271	60.0594938558713	111.053718271352	100.042556499635	121.838893419095	127.760039450256	141.266206859519	182.205982755356	260.57067600263	174.143953799866	180.528997063008	141.740267732946	222.043773073254	133.879927748484	129.710558315048	120.259296809312	Terpenoids	Steroids	Cholestane steroids	-	-	-	-
POS00262	16-hydroxy-2,6,6,10,13,17-hexamethyl-20-methylene-14,18-dioxapentacyclo[11.6.1.01,16.02,11.05,10]icos-8-ene-7,15,19-trione	292.3	411.216	C25H32O6	--	--	45359183	133.243901238346	152.619469685112	102.247471044627	167.09113557526	247.343738104388	172.596090956537	168.18064638677	99.2569577829828	126.602596068698	160.763734227703	167.330690013684	264.785301629788	151.633361971895	185.168216730777	144.568314659221	Terpenoids	Meroterpenoids	--	-	-	-	-
POS00263	17-(4,5-dihydroxy-1,5-dimethyl-hexyl)-7-hydroxy-4,4,10,13,14-pentamethyl-2,5,6,7,12,15,16,17-octahydro-1H-cyclopenta[a]phenanthrene-3,11-dione	276.4	489.358	C30H48O5	--	--	137955145	46.3622228104834	42.5884505649113	34.9761998945449	37.1793842534381	36.9525343329655	33.4767616010034	33.0368323985275	18.3925916225526	22.6654789559988	10.7784998141658	13.9738337910518	15.0568245815085	27.549524341111	24.0564773054182	26.481459784246	Terpenoids	Triterpenoids	Lanostane, Tirucallane and Euphane triterpenoids	-	-	-	-
POS00264	[(3S,8S,9R,10R,12R,13S,14R,17S)-17-acetyl-3,8,14,17-tetrahydroxy-10,13-dimethyl-1,2,3,4,7,9,11,12,15,16-decahydrocyclopenta[a]phenanthren-12-yl] (E)-3,4-dimethylpent-2-enoate	242	491.3	C28H42O7	38395-02-7	--	21633059	262.499179395298	158.163752081673	264.897070090466	57.7754420892173	103.070360940797	48.0688634094108	76.238397345956	41.7794461154722	51.5692971522677	51.4815528484978	33.4866427082523	85.7910690241218	98.6639795231263	89.7337029315123	109.845818536263	Terpenoids	Steroids	Pregnane steroids	-	-	-	-
POS00265	Dibutyl maleate	249.3	211.133	C12H20O4	105-76-0	--	5271569	137.442149416835	140.728822314233	90.2905007269224	63.5043932845599	132.387625742783	44.0921864424938	117.413920775881	90.4508244567321	92.8545675703155	115.915305698955	174.013588462223	101.341731415713	113.825025456517	115.737870354641	147.88383882241	Fatty acids	Fatty esters	Wax monoesters	-	-	-	-
POS00266	Curdione	238.7	237.185	C15H24O2	13657-68-6	--	166874	1030.53701181809	1275.72569876104	1012.68079159163	1511.28290274934	2199.43922266626	2066.88775961445	1689.90435895628	1672.17642543507	4930.1271251714	9574.4953589622	6620.66224439226	6814.71039472767	3464.82685835509	3346.84045286873	3441.13028178827	Terpenoids	Sesquiterpenoids	Germacrane sesquiterpenoids	-	-	-	-
POS00267	Fumagillol	183.8	265.18	C16H26O4	108102-51-8	--	222778	70.8011723920209	72.2794730525985	80.9401687017231	81.3467616720268	130.709576950824	107.963004404068	97.2025876675394	94.9030244323394	102.346523452869	102.538963049345	100.59307127982	95.0855653389174	99.9492187822211	90.8166549187374	102.009	Terpenoids	Sesquiterpenoids	--	-	-	-	-
POS00268	1-(2,3-dihydroxypropyl)tetradec-13-ynyl acetate	211.5	309.242	C19H34O4	28884-46-0	HMDB0031049	45782986	84.0666885708298	185.622417370135	144.895856698149	301.240819439847	175.118975852145	320.189598766192	243.967457437841	483.915939417274	404.044005782717	567.977068879962	655.272552871504	470.396216898507	336.078680718628	342.002084365455	330.86769365856	Fatty acids	Fatty acyls	Fatty alcohols	-	-	-	-
POS00269	Dihydromyricetin	171.3	321.061	C15H12O8	27200-12-0	--	161557	104.827759505266	105.373282044218	188.007669105899	124.531731648789	129.575704701164	171.112488724051	78.6256694910936	82.7017553226523	119.788658283712	74.7790114017236	54.2222209626397	64.9525953235337	113.439648635375	131.633031758351	124.565523584623	Shikimates and Phenylpropanoids	Flavonoids	Dihydroflavonols	C02906	ko01110//Biosynthesis of secondary metabolites;ko00941//Flavonoid biosynthesis	Biosynthesis of other secondary metabolites;Global and overview maps	Metabolism
POS00270	Ponicidin	176.6	345.17	C20H26O6	52617-37-5	--	171176	405.92398139383	556.279338369317	411.661086215966	284.791147322559	274.227350171634	276.858092123042	468.365449108658	416.797783884745	381.089591842795	311.115046893695	293.874545897399	354.802546708119	377.985092398293	381.005495476272	352.920888787605	Terpenoids	Diterpenoids	Kaurane and Phyllocladane diterpenoids	-	-	-	-
POS00271	(2S,3R,4S,5S,6R)-2-[4-(3-hydroxybutyl)-2-methoxy-phenoxy]-6-(hydroxymethyl)tetrahydropyran-3,4,5-triol	158.3	359.17	C17H26O8	--	--	91204424	272.865903258285	278.081684695273	273.832294731501	218.323279451488	237.977582020864	230.820110673869	744.299604998574	718.96528510699	328.651424989615	225.066120466375	253.186400567676	519.848305579163	265.201740949062	245.813879657425	245.684881284102	--	--	--	-	-	-	-
POS00272	[1-[(3,5-dihydroxyphenyl)methyl]-11-hydroxy-dodecyl] acetate	236.7	367.248	C21H34O5	133361-21-4	--	14779700	151.136725302042	230.534158369664	115.641	221.271038278363	147.614445135668	132.261387986407	130.161624136484	169.960445306119	133.015894534622	71.5169834842055	83.8772626305253	60.6228213528453	136.791060799273	134.947953544308	134.532401068505	--	--	--	-	-	-	-
POS00273	(2R,3R,4S,5S,6R)-2-(2',4-dihydroxy-5,6-dimethoxyspiro[1,2-dihydroindene-3,4'-cyclohexane]-1'-yl)oxy-6-(hydroxymethyl)oxane-3,4,5-triol	190.3	457.207	C22H32O10	--	--	138990066	442.667761242857	426.87284376999	434.999553359463	435.218435777458	512.105880179299	230.881412983045	673.483816411097	517.353020397886	566.360743624345	731.105431012373	532.401832959101	652.272403165629	394.056011137442	351.831948128462	352.783145876304	--	--	--	-	-	-	-
POS00274	(2S,3R,4S,5S,6R)-2-[4-[(3S,3aR,6S,6aR)-6-[3,5-dimethoxy-4-[(2S,3R,4S,5S,6R)-3,4,5-trihydroxy-6-(hydroxymethyl)tetrahydropyran-2-yl]oxy-phenyl]-1,3,3a,4,6,6a-hexahydrofuro[3,4-c]furan-3-yl]-2-methoxy-phenoxy]-6-(hydroxymethyl)tetrahydropyran-3,4,5-triol	178.5	695.252	C33H44O17	88142-63-6	--	13991184	23.4416525935394	34.7879901553196	34.6024893902334	29.2288469794691	20.7419970366881	48.6348711746632	129.34778520392	110.570940513728	101.011348544826	5.94042502014697	21.620808081098	165.252749048752	78.9233039042619	47.4946074514911	61.3430255836809	Shikimates and Phenylpropanoids	Lignans	Furofuranoid lignans	-	-	-	-
POS00275	Syringaresinol diglucoside	157.9	725.263	C34H46O18	66791-77-3	--	442830	20.5722172455256	20.4081599318409	19.396863586064	14.5789833370578	9.62507241076255	8.75874801638067	8.87029926096121	12.0962732236715	10.1553527482188	7.03645528876101	9.9026098790301	7.99467676259233	13.7188882732203	14.1726341492876	13.5795214893092	Shikimates and Phenylpropanoids	Lignans	Furofuranoid lignans	-	-	-	-
POS00276	Isovalerylglycine	143.5	142.086	C7H13NO3	16284-60-9	HMDB0000678	546304	18.5983579914359	42.1819135235221	23.6748619529818	57.1695513000067	45.6998654080264	71.5474218264489	74.3106900276459	95.5357032039697	100.957504685262	95.9081015241622	76.2275336090059	78.8953676952113	57.3219921430339	61.6647848032174	60.3973211199608	Amino acids and Peptides	Small peptides	Dipeptides	-	-	-	-
POS00277	2-[(3S,3aR,5R,7aS)-3a-acetyl-3-hydroxy-7a-methyl-2,3,4,5,6,7-hexahydro-1H-inden-5-yl]prop-2-enoic acid	232	267.159	C15H22O4	117869-89-3	--	189528	53.7428798428431	66.0678227940332	122.520231556195	73.8292401785826	63.2898897041297	54.4947727975459	96.6822715589047	59.6032065491098	49.003251937903	38.193661686471	42.511635907565	37.5621134367043	45.6897482028172	59.118465402531	48.2277935744851	Terpenoids	Sesquiterpenoids	Iphionane sesquiterpenoids	-	-	-	-
POS00278	3alpha-Hydroxy-5alpha-androstan-17-one (Androsterone)	257.2	273.221	C19H30O2	53-41-8	HMDB0000031	5879	254.494420832991	336.997696901419	272.422032167266	325.871370686275	390.794176942779	362.386961698842	434.826509543802	674.43765103101	526.93962944235	479.371097918948	420.682275020551	670.567313266854	407.101595775541	402.346390815143	410.101816094302	Terpenoids	Steroids	Androstane steroids	C00523	ko01100//Metabolic pathways	Global and overview maps	Metabolism
POS00279	3a-hydroxy-5-(1-hydroxy-1-methyl-ethyl)-1a-(3-methylbut-2-enyl)-4,5,6a,6b-tetrahydro-3H-oxireno[2,3-g]benzofuran-2-one	174.6	279.159	C16H24O5	--	--	138990109	116.229	198.898858855042	171.293707135206	128.777701267718	128.972531325028	129.09067933274	147.573566329442	306.000646364647	116.265731932644	119.091738090306	120.540469721167	130.821975407309	124.377609746148	149.40975355198	111.87415715411	Terpenoids	Meroterpenoids	Miscellaneous meroterpenoids	-	-	-	-
POS00280	Enoxacin (hydrate)	138.1	321.131	C15H17FN4O3	74011-58-8	HMDB0014610	3229	508.31237195401	462.543440237489	506.205338240662	341.292858970455	471.667533597269	400.431555310944	475.932635667589	462.505501623731	413.982829082543	416.861362248062	275.763241303951	602.049667469054	220.853912899881	201.734876310353	211.060758579713	Alkaloids	--	--	-	-	-	-
POS00281	NAE(20:4) (AEA)	277.7	348.289	C22H37NO2	94421-68-8	HMDB0004080	5281969	91.4447152603665	88.1592036645175	94.6116586634639	73.2250575613383	80.1595463483917	81.0757261466689	92.3632343712193	93.5786087940843	97.1953991927375	84.2536833967158	82.4148051611866	82.5276420249114	78.6270583214069	71.0419897699395	69.2764223398405	Fatty acids	Fatty amides	N-acyl ethanolamines (endocannabinoids)	-	-	-	-
POS00282	NAE(20:3(8Z,11Z,14Z))	282.4	350.305	C22H39NO2	150314-34-4	HMDB0013625	5282272	106.510036152474	110.969422802256	114.012675840539	93.0367111778117	102.530450293597	109.796195376041	119.957323238388	159.568492762271	148.253905599208	133.951458541034	124.699786408251	139.415111140219	106.856717792999	103.641944540193	92.862183271303	Fatty acids	Fatty amides	N-acyl ethanolamines (endocannabinoids)	-	-	-	-
POS00283	3,4-Dehydro Cilostazol	215.5	368.207	C20H25N5O2	73963-62-9	HMDB0247344	10021885	42.4827434916133	70.634979095275	111.432921184514	77.5684076543185	76.0218	129.905827214686	47.5043889763973	62.3182732126735	53.146719939613	41.8450775247312	30.9762228128002	44.6108262975796	65.0575754123622	62.949859337747	68.3289489227239	Alkaloids	--	--	-	-	-	-
POS00284	2-[(2R,7S,8R,8aR)-7-[(2E,4E,6S)-4,6-dimethylocta-2,4-dienoyl]oxy-2-hydroxy-8,8a-dimethyl-3-oxo-7,8-dihydro-1H-naphthalen-2-yl]prop-2-enoic acid	273.8	411.216	C25H32O6	--	--	139587645	125.392050760232	168.465440171451	118.014168052799	163.833065974507	220.897528699884	177.613782864683	109.738617480193	94.3740400520006	165.146959043786	292.180027731489	252.743420998761	244.280569041456	168.098251718621	172.690857000064	152.103055458796	Terpenoids	Sesquiterpenoids	Eremophilane sesquiterpenoids	-	-	-	-
POS00285	[2-(3,4-dihydroxyphenyl)-5-hydroxy-7-methoxy-4-oxo-3-[(2S,3R,4R,5R,6S)-3,4,5-trihydroxy-6-methyl-tetrahydropyran-2-yl]oxy-chromen-8-yl] acetate	204.2	503.122	C24H24O13	62082-22-8	--	45359796	50.9308986294599	50.9077421225966	64.1103956519543	65.2738470342163	73.6196508719818	60.7738355175651	74.9081785607522	83.250010268968	84.1060324185382	90.4434273868859	77.4574732829561	78.8630810065872	78.3447374233907	81.0773464123178	70.671351574754	Shikimates and Phenylpropanoids	Flavonoids	Flavonols	-	-	-	-
POS00286	Azelnidipine	250.9	583.255	C33H34N4O6	123524-52-7	HMDB0248792	65948	118.408912419078	135.869235004773	140.394076093227	142.095194956446	120.188449910568	155.643012004144	119.810856705393	250.689082233817	147.788116790798	139.685930195123	140.29331133606	185.390002108108	131.238997357003	132.945742062718	128.230786448453	--	--	--	-	-	-	-
POS00287	3,4-dimethoxybenzamide	149.5	182.081	C9H11NO3	1521-41-1	--	73705	183.239013248492	204.17626140548	163.77730813458	161.890402388019	173.851458440727	168.246962091993	249.032177757078	264.323752818224	292.539732469133	234.14503208032	235.338465536491	252.064421917933	216.968579021284	211.301575991146	215.354414368151	Alkaloids	Peptide alkaloids	Simple amide alkaloids	-	-	-	-
POS00288	Cichoriin	152.7	341.087	C15H16O9	531-58-8	--	442101	45.9220819460878	52.4415143235198	42.5809187856029	39.4171204221588	62.0216451824725	63.9408004932207	64.9487944861519	56.2087131194331	66.7933319278701	29.9808162766107	47.0103895003761	47.3133468683647	42.0496953104154	55.4714946352198	49.934734704824	Shikimates and Phenylpropanoids	Coumarins	Simple coumarins	-	-	-	-
POS00289	Sophoraflavanone G	249.2	425.196	C25H28O6	97938-30-2	--	72936	31.9045977808305	57.7604703782485	45.4055146559939	63.3132611153536	104.637463004278	70.1635494630558	31.0584586561155	59.5721593163144	97.1003049614639	93.6647077822788	121.987174708309	118.808583000556	75.8426044931373	78.7554811877728	72.6738546390901	Shikimates and Phenylpropanoids	Flavonoids	Flavanones	-	-	-	-
POS00290	Timosaponin A1	282.4	561.38	C33H54O8	68422-00-4	--	71767755	219.175300032726	118.889740253496	695.874035700179	133.871930403615	149.404761100691	95.4806999686953	124.828270827773	74.4634531316773	69.8968648051703	27.521491998356	28.5757491407641	24.2237783867724	112.351599404391	101.251484904899	102.603	Terpenoids	Steroids	Spirostane steroids	-	-	-	-
POS00291	(4aS,6aS,6bR,10S,12aR,14bS)-10-[(2R,3R,4R,5S,6R)-3-acetamido-4-hydroxy-6-(hydroxymethyl)-5-[(2S,3R,4S,5R,6R)-3,4,5-trihydroxy-6-(hydroxymethyl)tetrahydropyran-2-yl]oxy-tetrahydropyran-2-yl]oxy-2,2,6a,6b,9,9,12a-heptamethyl-1,3,4,5,6,6a,7,8,8a,10,11,12,13,14b-tetradecahydropicene-4a-carboxylic acid	260.9	804.489	C44H71NO13	--	--	137955134	25.8473364536158	20.4665186663313	11.7123472382228	34.5885888505448	21.5364982349194	37.1497441062044	22.7039249424894	23.4000841757984	24.7404090270222	7.10854546813287	7.83497606372541	6.47745887507106	17.0525748113301	17.0517263204199	13.4966938816232	Terpenoids	Triterpenoids	Oleanane triterpenoids	-	-	-	-
POS00292	Mebeverine acid	170.2	262.18	C16H25NO3	475203-77-1	HMDB0254389	20556914	780.197980627809	650.116429749313	423.599564285461	1077.70303029429	840.804519032384	584.713705415067	448.128940864478	734.341495082724	364.138430339643	93.0266674154979	203.77932477067	105.341912402306	507.980825907639	512.82170391246	502.169454620009	Alkaloids	Pseudoalkaloids	Phenylalanine-derived alkaloids	-	-	-	-
POS00293	NAE(20:2(11Z,14Z))	291	352.321	C22H41NO2	162758-92-1	--	5283444	1893.73282778926	2179.23413026089	2337.51629916237	2001.89173123533	1903.10451370705	2287.02836601113	2152.25167057776	2886.12243312944	2503.06051503398	2303.21624486136	2225.84108905143	2525.89419177716	1905.96805675525	1830.49068314865	1790.78764967785	Fatty acids	Fatty amides	N-acyl ethanolamines (endocannabinoids)	-	-	-	-
POS00294	7-hydroxy-2-[4-hydroxy-3-(3-methylbut-2-enyl)phenyl]-8-(3-methylbut-2-enyl)chroman-4-one	272.7	393.206	C25H28O4	59870-65-4	HMDB0029531	480768	112.995038848742	107.156580894109	77.9384430369048	111.006071541497	137.003309585857	115.252633931653	81.1021775416039	69.1554334997832	135.032430494334	55.2161184840568	95.4312960387392	135.144624968348	103.445292702615	108.443930980197	109.410809362148	Shikimates and Phenylpropanoids	Flavonoids	Flavanones	-	-	-	-
POS00295	2-[6-(3,4-dihydroxy-2-methylene-butanoyl)oxy-2-hydroxy-3-[1-(hydroxymethyl)vinyl]-4-methyl-4-vinyl-cyclohexyl]prop-2-enoic acid	173.3	397.185	C20H28O8	--	--	45783165	42.158375439803	45.4209955060973	34.5471140845745	46.8613136383062	55.6503817662485	50.3867643337297	58.1971040260848	62.0274140441632	80.8935001404144	71.1197811156654	88.2984502745653	73.7950113584113	52.1659488140372	60.5787849526499	58.2305435074389	Terpenoids	Sesquiterpenoids	Elemane sesquiterpenoids	-	-	-	-
POS00296	(2R,3R,4S,5S,6R)-2-benzyloxy-6-[[(2S,3R,4S,5R)-3,4,5-trihydroxytetrahydropyran-2-yl]oxymethyl]tetrahydropyran-3,4,5-triol	153.1	403.158	C18H26O10	130622-31-0	--	131248	43.3961303409052	40.6347972114666	44.3678507863064	30.4698330765368	31.4931841062824	27.3768720194402	48.4843463352102	40.0725716459147	52.4088875372651	34.8562806388751	51.1463340749451	32.4186887890412	56.4986471194294	43.4632934815438	44.8789640680416	--	--	--	-	-	-	-
POS00297	Clascoterone	237.3	403.248	C24H34O5	19608-29-8	HMDB0304870	11750009	17.7200395730223	49.5534051255837	32.1712220774837	131.950346436059	68.940857281749	132.551155264566	34.9085528594081	52.6813509818578	47.6582959626698	80.0390520563628	76.8357186469516	76.2412505517129	69.7197974558644	63.9817509684606	72.4308025819968	Terpenoids	Steroids	Pregnane steroids	-	-	-	-
POS00298	Reynoutrin	183.8	435.092	C20H18O11	549-32-6	--	5320861	13117.5305873059	14595.1676917795	15138.9347627773	12027.1852021073	13208.8038544094	14316.0855926392	11162.8501583513	11667.0663724302	10872.5792775184	10709.6927626177	12397.2628784448	9559.05987022232	13019.2368170653	12840.4890273051	12782.101618344	Shikimates and Phenylpropanoids	Flavonoids	Flavonols	-	-	-	-
POS00299	(2S,4aS,6aS,6bR,10S,12aS,14bS)-10-hydroxy-2,4a,6a,6b,9,9,12a-heptamethyl-13-oxo-3,4,5,6,6a,7,8,8a,10,11,12,14b-dodecahydro-1H-picene-2-carboxylic acid	217.4	453.338	C30H46O4	1449-05-4	--	5702158	49.9710912392754	25.0755932982465	27.4951489760772	54.662825264347	98.3893973580956	83.3217944314506	37.4995229462244	36.5049639526785	37.8726349390584	26.7763456803723	21.8527159246316	31.5033135497338	44.9402842315952	54.6095160314945	40.137947491151	Terpenoids	Triterpenoids	Oleanane triterpenoids	-	-	-	-
POS00300	[(1S,2S,4S,5S,6R,10S)-2-(hydroxymethyl)-10-[(2S,3R,4S,5S,6R)-3,4,5-trihydroxy-6-(hydroxymethyl)tetrahydropyran-2-yl]oxy-3,9-dioxatricyclo[4.4.0.02,4]dec-7-en-5-yl] 3,4-dihydroxybenzoate	138	481.133	C22H26O13	50932-20-2	--	12000799	20.015502079841	16.8746539600762	16.3205879720464	21.9572684197209	22.3293999397498	19.546237323479	40.780264183576	48.3825751604275	51.7983955956445	21.9112662325289	32.7425222635561	28.826807416445	25.4012844573514	31.8158354153107	29.8229170836601	Terpenoids	Monoterpenoids	Iridoids monoterpenoids	-	-	-	-
POS00301	Mupirocin	202.2	501.305	C26H44O9	12650-69-0|115074-43-6	HMDB0014554	446596	109.404219807631	103.659675230163	99.9870065261346	65.0465783301097	102.315124668257	83.3697269193266	146.28336823183	113.157632243788	134.887386359829	106.964461294705	114.664793479273	116.477588980893	96.2349041596764	97.5984008635249	104.233416659054	Polyketides	Linear polyketides	Open-chain polyketides	-	-	-	-
POS00302	[6-[2-(4,6-dihydroxy-2,2,5a,7-tetramethyl-3-oxo-4,5,7,8,9,9a-hexahydrobenzo[b]oxepin-6-yl)ethyl]-2,2,5a-trimethyl-7-methylene-4,5,6,8,9,9a-hexahydro-3H-benzo[b]oxepin-3-yl] acetate	263.8	531.368	C32H52O7	--	--	138989939	86.2231443348806	79.1297310092081	48.7953436238937	33.1037321759154	29.6435063755301	13.9387372174297	36.2817527659305	14.0213080598881	7.7954259798327	3.46762646360776	4.10539867875365	4.89856414761332	27.7744398849327	27.9920131565454	25.6748139393505	Terpenoids	--	--	-	-	-	-
POS00303	(1beta,3beta,25S)-3-Hydroxyspirost-5-en-1-yl 6-deoxy-2-O-(6-deoxy-alpha-D-mannopyranosyl)-beta-D-galactopyranoside	253.3	705.422	C39H62O12	87425-35-2	--	21630158	590.705969972791	744.915976500032	459.644511575035	254.301968644193	324.435833759151	104.478715728381	350.000793595845	103.14325002253	312.964967842536	27.2022535727135	41.9148177703383	64.0178722279496	241.893464080417	376.713662941993	320.265259155692	Terpenoids	Steroids	Spirostane steroids	-	-	-	-
POS00304	DL-Homocysteine thiolactone (hydrochloride)	31.5	118.032	C4H7NOS	10593-85-8|3622-59-1|14007-10-4	HMDB0002287	107712	19.4901679484063	30.6934406480366	13.0156286031323	30.4246531334604	30.7185014791233	5.73412826884864	34.0717270131504	29.0223944578825	36.2418791073687	34.6513926021269	31.0396318974652	28.3283015837724	31.4276013963741	30.7590931061294	29.2805213499747	--	--	--	-	-	-	-
POS00305	Diphenylamine	242.6	170.096	C12H11N	122-39-4|68442-68-2	HMDB0032562	11487	5626.84277629973	5707.41489066571	7994.18844082965	3470.88355038919	5226.05048955865	6073.85937137504	8871.28444007985	6807.98700573793	3103.38924370146	6554.03405853943	5320.16672032396	6915.97717703811	5955.71214475325	5675.86996234795	5917.91615481169	Shikimates and Phenylpropanoids	--	--	-	-	-	-
POS00306	Oxprenolol (hydrochloride)	182.5	248.164	C15H23NO3	6452-71-7	HMDB0015520	4631	577.661721529082	479.548060058798	446.249694624263	713.944770622612	663.015131759278	531.101996214876	343.525696705288	418.412674749876	263.124161893086	57.0996399434751	122.162703899569	109.187959224887	375.749543532766	368.191347376359	379.915022798238	Alkaloids	Pseudoalkaloids	Phenylalanine-derived alkaloids	-	-	-	-
POS00307	methyl 2-ethyl-4-[(3R,4R,5S)-5-hydroxy-4,5-dimethyl-2-oxo-tetrahydrofuran-3-yl]-2-methyl-3-oxo-butanoate	197.6	269.138	C14H22O6	129514-40-5	--	14630539	535.984717575621	628.427962020859	528.20809193988	449.276796735148	438.911792707901	431.729871098175	487.748133195722	497.690312384529	583.136787426881	530.316661882594	473.568232977296	484.826893006669	515.035750715749	555.174706908896	540.354929984499	Terpenoids	--	--	-	-	-	-
POS00308	(6aS)-2-methoxy-6-methyl-5,6,6a,7-tetrahydro-4H-dibenzo[de,g]quinolin-1-ol	190.3	282.149	C18H19NO2	54383-28-7	--	31069	103.613180653898	92.567660667342	66.9995860852501	679.048419355866	710.95100374984	548.156944914721	234.829110137063	257.389166337889	146.324290059984	8.57097622116983	11.9295129359354	8.04341177760262	241.762687115207	235.860539980249	244.929841744948	Alkaloids	Tyrosine alkaloids	Aporphine alkaloids	-	-	-	-
POS00309	Steviol	278.7	301.216	C20H30O3	471-80-7	--	452967	58.0195316535096	44.0662433465302	54.086363131161	56.3464222346663	57.4226718875589	39.2816001719271	45.3011633938922	38.591119467133	47.7865210876521	32.5916429832263	32.1554456919155	33.9175668434656	50.9480610816921	51.0084501623471	54.856641007879	Terpenoids	Diterpenoids	Tetracyclic diterpenoids	-	-	-	-
POS00310	1,7-bis(3,4-dihydroxyphenyl)-6-hydroxy-heptan-3-one	134.4	347.147	C19H22O6	--	--	45783138	94.5980159846752	107.627009126372	93.7944818015285	96.8557628530955	74.2025362238419	95.4995361886692	119.533892920275	122.544192140494	87.1113191465857	2.12316706034727	82.0994039933403	2.94531943832441	91.8530298485889	79.3728106825945	91.7831844901057	Shikimates and Phenylpropanoids	Diarylheptanoids	Linear diarylheptanoids	-	-	-	-
POS00311	(3,5-dihydroxy-9,13,13-trimethyl-8-oxatetracyclo[7.4.1.02,7.012,14]tetradeca-2(7),3,5-trien-4-yl)-phenyl-methanone	259.8	347.162	C23H24O4	163597-69-1	--	23955805	9.87876402211705	28.471894157088	15.9030580905625	45.1757147817244	62.5512156955673	33.9331284925682	38.0471901836674	58.9451599049608	74.5824453920006	35.4146336376887	31.619565010991	31.7713710729248	24.700775855854	19.8547006235657	21.965924464786	Polyketides	Phloroglucinols	Acyl phloroglucinols	-	-	-	-
POS00312	15-hydroxy-11-(hydroxymethyl)-17-isopropyl-4,14-dimethyl-pentacyclo[9.7.0.02,4.05,9.014,18]octadec-8-ene-8-carboxylic acid	299.2	385.273	C25H38O4	--	--	138990011	4.21490233305596	5.54151912369901	8.88757720424636	4.52930554141092	6.61316775979186	8.22190867360458	9.08222413169882	8.93963989271164	9.11687794049224	6.08975783146386	7.53319543595638	10.1868791993319	9.10025275483069	7.00254122321119	6.79787530559492	Terpenoids	Diterpenoids	Verrucosane diterpenoids	-	-	-	-
POS00313	5-hydroxy-6-methoxy-2-phenyl-7-[(2S,3R,4S,5S,6R)-3,4,5-trihydroxy-6-(hydroxymethyl)tetrahydropyran-2-yl]oxy-chromen-4-one	210.1	429.118	C22H22O10	36948-77-3	--	101101153	54.5533991276997	56.2739340433875	59.7947770937968	42.050606795753	37.0197785976302	40.3195618656486	53.4449183600228	57.2517661204223	52.2731425005515	45.1638503284948	45.6525255784264	44.7996892709149	54.5810829005818	54.4047723385465	51.1917903472954	Shikimates and Phenylpropanoids	Flavonoids	Flavones	-	-	-	-
POS00314	2-[(4S,5S,5aS,9aS)-4-methoxy-6,6,9a-trimethyl-5-[(2E,4E,6E)-octa-2,4,6-trienoyl]oxy-1-oxo-4,5,5a,7,8,9-hexahydro-3H-benzo[e]isoindol-2-yl]pentanedioic acid	260.5	512.264	C29H39NO8	--	--	71694438	153.672556607866	260.390975879332	152.111818720548	356.637142797027	262.450202103978	188.46157444998	254.526813274593	151.150259998469	245.763160183594	187.625	229.098982278154	233.066860302606	247.113822189545	201.783806695532	327.698586316662	--	--	--	-	-	-	-
POS00315	5,7-dihydroxy-2-phenyl-6-[3,4,5-trihydroxy-6-(hydroxymethyl)tetrahydropyran-2-yl]-8-(3,4,5-trihydroxytetrahydropyran-2-yl)chromen-4-one	178.5	549.161	C26H28O13	--	--	44715843	32.9359276563594	24.2819407480197	47.8080695916665	239.33241707928	536.821746877315	495.275411279523	9.16700395390628	37.5453988248789	43.4639682287809	25.4360488941545	11.8520211365771	31.6903098636925	123.021045978741	151.364552178009	141.50199019668	Shikimates and Phenylpropanoids	Flavonoids	Flavones	-	-	-	-
POS00316	Ethyl pivaloylacetate	159.6	155.107	C9H16O3	17094-34-7	--	86950	229.774839085314	221.363787214305	207.654796788979	303.974563144377	284.582639828806	267.815036417092	408.350628696866	412.622746968128	467.687816798141	476.318559686722	526.824583075483	443.871536964388	403.449623438494	349.512636028168	351.127023077595	Fatty acids	Fatty esters	Wax monoesters	-	-	-	-
POS00317	Tiapride (hydrochloride)	147.9	329.149	C15H24N2O4S	51012-32-9	HMDB0042039	5467	62.6203962865793	113.534694105114	116.228920488286	453.83313796429	142.61941516078	426.857603206034	103.710970558783	139.301208269639	115.660532609068	407.747586774351	432.230883525939	398.987173460045	259.304625461246	248.017338153209	242.229773087085	Alkaloids	--	--	-	-	-	-
POS00318	Docosatrienoic acid	291	335.294	C22H38O2	28845-86-5	HMDB0002823	5312557	48.1066613475611	74.4906839792582	70.6174006762138	65.5370321700346	53.7031531534757	64.1052729058611	56.8886	88.4164208945634	72.5073949946739	70.7520061405602	64.0783934321642	79.5352354516517	49.9841004873786	59.2772943052842	51.9598824804952	Fatty acids	Fatty Acids and Conjugates	Unsaturated fatty acids	-	-	-	-
POS00319	WAY-100635 Maleate	219.1	423.274	C25H34N4O2	162760-96-5	HMDB0259890	5684	59.8364193794386	70.7461833574665	49.9947187339411	53.6997361331933	55.0443441407896	36.3185119306635	56.8014069302501	32.2863497758962	36.8215588361606	19.7493991668077	18.9241302925686	22.8887229581379	40.8858803733859	36.5166152848957	41.6061107929993	Alkaloids	Tryptophan alkaloids	--	-	-	-	-
POS00320	AdipoRon	169.8	429.212	C27H28N2O3	924416-43-3	HMDB0248016	16307093	664.68462308777	366.139353687495	140.62880042456	201.273987652329	447.374954687914	198.431533746653	164.500080816793	147.034550018267	334.943536199647	193.602671384761	139.91269276735	133.856017054997	170.382249108962	200.611574711777	218.943010840866	--	--	--	-	-	-	-
POS00321	Ingenol-5,20-acetonide-3-O-angelate	292.3	453.263	C28H38O6	87980-68-5	--	77395450	51.9534677989071	44.5880943936132	49.8177966307392	92.3551973607638	117.708137820831	91.8280457971221	96.8402338701262	49.8330752719215	94.7127214911873	98.3915440467823	96.907008954612	133.521497554603	94.1239992474381	93.3145749038276	82.3878203650983	Terpenoids	Diterpenoids	Tetracyclic diterpenoids	-	-	-	-
POS00322	(2R,3S,4S,5R,6S)-2-[(3,4,5-trihydroxytetrahydropyran-2-yl)oxymethyl]-6-(3,4,5-trimethoxyphenoxy)tetrahydropyran-3,4,5-triol	166.1	479.177	C20H30O13	--	--	23844027	102.966754372731	119.440373822764	94.4662	130.070834955337	133.319261545526	137.019263309285	167.234335082946	152.177220838909	169.660701531771	164.373574500118	183.304417819545	145.301097134652	142.270923846255	132.467456942142	140.938148985513	--	--	--	-	-	-	-
POS00323	Homoveratric acid	148.2	197.081	C10H12O4	93-40-3	HMDB0000434	7139	167.434347084676	222.14934062355	188.155633420536	136.544071824535	162.904587297873	164.136610822785	184.991933857748	149.784947249628	169.943858286047	90.1628464442567	111.769199613176	113.137357193717	142.534983389068	154.237977842484	165.702980200786	Shikimates and Phenylpropanoids	Phenolic acids (C6-C1)	Simple phenolic acids	-	-	-	-
POS00324	TRPM8 agonist WS-3	300.2	212.201	C13H25NO	39711-79-0	HMDB0037834	62907	44.2729290742127	38.6620279330826	36.6456331942972	32.8444586958055	28.582188460311	38.0656397992803	37.5222632156294	40.8486991776226	38.202207606426	33.6649945418262	39.1381368491028	44.0111022559747	33.1685781645144	34.4640811688524	34.3771178988394	Terpenoids	Monoterpenoids	Monocyclic monoterpenoids	-	-	-	-
POS00325	(3aR,5S,7S,8R,8aS,9aR)-7,8-dihydroxy-5,8a-dimethyl-1-methylene-4,5,5a,6,7,8,9,9a-octahydro-3aH-azuleno[6,5-b]furan-2-one	171.4	267.159	C15H22O4	--	--	23844091	135.219084558802	502.678076436861	363.671358233693	1112.74909239091	923.148984785331	1024.91418918895	482.945461137862	530.936979488828	582.247301814375	749.914242041453	909.826815145159	867.983907215297	731.781364481919	714.412150998627	676.983749031067	Terpenoids	Sesquiterpenoids	Pseudoguaiane sesquiterpenoids	-	-	-	-
POS00326	NAE(16:1)	274.4	298.274	C18H35NO2	94421-67-7	HMDB0013648	9835868	404.222626138845	382.062049404774	431.020932382385	350.835109372554	343.153408269505	347.019179805278	395.413287923434	448.558161920959	407.29094684216	404.621535959989	365.500390303353	485.849761702447	309.039365352427	314.832176385582	289.308914483099	Fatty acids	Fatty amides	N-acyl ethanolamines (endocannabinoids)	-	-	-	-
POS00327	7-[(E)-6,7-dihydroxy-3,7-dimethyl-oct-2-enoxy]chromen-2-one	199.6	333.17	C19H24O5	14957-38-1|5980-09-6	HMDB0030787	5964600	130.921838604073	103.138059653809	158.420494994115	80.6389878866803	105.163310123546	96.0706588529025	77.3760855313561	56.6653442008665	69.1802799807298	43.5092942266686	41.8167770196983	41.0774541324678	70.3534418135118	73.0817308178552	74.8019465179137	Shikimates and Phenylpropanoids	Coumarins	Simple coumarins	-	-	-	-
POS00328	NAE(20:0)	265.6	356.352	C22H45NO2	94421-69-9	HMDB0248559	3787294	70.7991878783683	88.2490574377728	69.9954055160948	73.7610628164306	80.1638096475809	64.4051468750321	80.8814484188168	84.5556858055418	86.5500534131885	103.925031594684	148.745052354257	93.8671738738148	103.556293694741	129.160369425156	97.213893419993	Fatty acids	Fatty amides	N-acyl ethanolamines (endocannabinoids)	-	-	-	-
POS00329	Baicalin	192.4	447.092	C21H18O11	206752-33-2|21967-41-9	--	64982	788.890759368065	891.46964244562	1003.6549756183	629.069384994551	773.236091564878	812.065257166788	269.504022520338	305.113574491619	314.849772115866	175.480072377003	161.20002027646	139.363419203123	550.226457415881	544.790141730966	526.395836024072	Shikimates and Phenylpropanoids	Flavonoids	Flavones	-	-	-	-
POS00330	Gomisin G	228.7	519.202	C30H32O9	62956-48-3	--	14992067	34.0221073805876	42.7015033524766	62.5634530688472	22.7263625955391	38.1167123034873	31.1194079217475	69.7684399984292	55.0554468201533	57.081250218613	35.7693999846047	21.4310444050333	56.5507094434532	44.9957775078096	41.4309493128069	41.6472125734871	Shikimates and Phenylpropanoids	Lignans	Dibenzocyclooctadienes lignans	-	-	-	-
POS00331	Tracheloside	162	551.213	C27H34O12	33464-71-0	--	169511	187.381104430242	229.000852213224	204.420606991256	148.773145274551	158.339682345815	168.196759639166	239.809699441992	249.609552740268	259.887384852004	162.061912501674	182.555868509289	228.329932431957	202.676757050325	197.027858071021	187.283344940587	Shikimates and Phenylpropanoids	Lignans	Dibenzylbutyrolactone lignans	-	-	-	-
POS00332	5,7-dihydroxy-2-(4-hydroxyphenyl)-6-[3,4,5-trihydroxy-6-(hydroxymethyl)tetrahydropyran-2-yl]-8-(3,4,5-trihydroxytetrahydropyran-2-yl)chromen-4-one	168.1	565.155	C26H28O14	207461-10-7	HMDB0033571	3550102	11.0761377580217	6.35306481200207	15.7844056982181	46.0819855128214	100.983705665568	103.361230861669	3.25152442762488	5.63881933238246	4.49284174985489	4.23348708599012	3.50328386911204	2.58658887448291	31.5041509097438	29.5249960932243	28.7336100731742	Shikimates and Phenylpropanoids	Flavonoids	Flavones	-	-	-	-
POS00333	Benzonatate	223.6	604.369	C30H53NO11	104-31-4	HMDB0015006	7699	580.666833812462	707.999498291847	635.390840675388	437.434011995256	551.571710555462	629.791359128192	678.803719718401	573.08923208371	531.11864537685	240.555767017597	338.644798728284	213.669096131519	526.24911847646	493.372496925183	489.218993326703	--	--	--	-	-	-	-
POS00334	Nabumetone	226.8	229.122	C15H16O2	42924-53-8	HMDB0014604	4409	155.242798131782	105.546561848835	89.2872826263277	331.694496510157	71.3392392521771	72.1822564287589	99.2296680141038	87.7114333972592	858.071085553522	46.164419582198	61.4924768320169	49.8214603183694	104.221128729788	91.806285687868	110.730629568656	Shikimates and Phenylpropanoids	--	--	D00425	ko07114//Naphthalene family	Skeleton-based classification	Drug Development
POS00335	Biotin	121.5	245.096	C10H16N2O3S	56846-45-8|58-85-5	HMDB0000030	171548	818.200473033507	824.867316281086	681.312234829662	445.960838986487	656.066997356658	687.714020839859	861.755539748532	749.521769607118	779.629579713816	418.635855721871	688.517371899802	703.241656058205	778.246231074708	790.769734759867	501.205290294653	Alkaloids	Histidine alkaloids	Imidazole alkaloids	C00120	ko01100//Metabolic pathways;ko01240//Biosynthesis of cofactors;ko02010//ABC transporters;ko00780//Biotin metabolism	Global and overview maps;Membrane transport;Metabolism of cofactors and vitamins	Environmental Information Processing;Metabolism
POS00336	Fisetin	153.7	287.055	C15H10O6	528-48-3	--	5281614	3317.33780265307	2548.40044940439	3016.61664616645	2487.01265032282	2607.86922560034	2133.57688153302	1734.94405805612	2633.42232113921	3513.3810757094	2891.31184645354	3013.73553504556	3180.23654649502	2416.04241388575	2184.74754946757	2286.92778497486	Shikimates and Phenylpropanoids	Flavonoids	Flavonols	-	-	-	-
POS00337	methyl (2E,8E)-9-(3a-hydroxy-1-isobutyl-6,7-dimethyl-3-oxo-2,4,7,7a-tetrahydro-1H-isoindol-4-yl)-4,5-dihydroxy-8-methyl-nona-2,8-dienoate	256.5	450.285	C25H39NO6	--	--	71694436	146.414996328203	112.623372367358	150.740578176189	28.2007893561249	58.7314496324227	67.4793233443694	47.6390732439426	48.8927455834449	44.6255081440342	54.5178458881639	30.6874320693309	60.7673357718166	72.2886499130727	70.1290104513473	66.820399668389	Alkaloids	Pseudoalkaloids	--	-	-	-	-
POS00338	Prim-O-glucosylcimifugin	175.9	451.162	C22H28O11	80681-45-4	--	14034912	107.210699941881	77.7756565609089	92.3828452173011	63.6271729319799	73.1764168103527	57.8966737758291	185.246752240652	129.97361890305	108.508584640623	64.9454213088669	133.775533514926	93.1138043855829	96.3288206421035	90.2421354110911	96.4974395109119	Polyketides	Chromanes	Chromones	-	-	-	-
POS00339	6,18-bis(1-hydroxy-3-methyl-but-2-enyl)-11,22-dimethyl-5,10,17,21-tetraoxaheptacyclo[11.7.2.02,8.02,12.04,6.014,20.016,18]docosa-8,14(20)-diene-3,7,15,19-tetrone	221.4	535.196	C30H32O10	--	--	45359215	19.5531381089174	21.3823145898431	24.1191096425521	16.4349934920982	9.72446326294821	9.78796241538409	24.9138850409651	17.9661424898381	28.5834230070553	78.8581942241481	41.7085530803035	118.989632609015	28.2421463140877	27.2402195182794	25.6879461542924	Terpenoids	Meroterpenoids	Polyprenylated cyclic polyketides (Hop meroterpenoids)	-	-	-	-
POS00340	[19-acetoxy-2-hydroxy-7-(1-hydroxy-1-methyl-ethyl)-4,12,17,18,20-pentamethyl-23-oxo-8,13,16-trioxahexacyclo[12.9.0.03,12.04,9.015,18.015,21]tricosa-1(14),21-dien-5-yl] acetate	242.6	571.291	C32H44O10	--	--	102571673	40.4113672016575	31.3449331347861	46.562048868836	27.0150720514289	34.1758807309074	36.0638569032503	21.8015401616573	28.5557102105177	27.0660674120194	18.9983576352674	30.848254800358	27.387706850656	31.2242100236932	34.9234709415359	27.8379884120725	Terpenoids	Meroterpenoids	Other polyketide meroterpenoids	-	-	-	-
POS00341	Sagittatoside A	222.3	659.234	C33H40O15	118525-35-2	--	13916054	19.4949561827544	63.8161168628418	53.6135879530598	129.595459286355	102.683823308386	221.010677989231	57.6781733481447	105.616001932111	62.6584053932672	52.8602576467638	71.580439277574	87.4974870312846	86.2781684677589	86.2179243040568	80.6029595613816	Shikimates and Phenylpropanoids	Flavonoids	Flavonols	-	-	-	-
POS00342	methyl 3,8-dihydroxy-9-oxo-xanthene-1-carboxylate	240.3	287.055	C15H10O6	--	--	54586132	317.000673564951	402.563867249695	350.74786847201	822.567344814187	286.773863250076	263.277440438709	278.62454495121	246.596507763559	368.057176484247	209.995181938751	237.745405702327	267.068381336596	301.330089953145	286.436979673003	309.937941383999	Polyketides	Xanthones	Methyl xanthones	-	-	-	-
POS00343	Bergenin	146.7	329.087	C14H16O9	477-90-7	--	66065	182.753816842923	174.454547500416	148.868221200114	147.215840664361	150.204302151584	157.935704590219	114.371680069302	109.735189729985	120.019767094534	100.789106612063	99.7792247429703	130.492172160153	132.400237462487	118.585398520194	137.002962377988	Shikimates and Phenylpropanoids	Coumarins	Isocoumarins	-	-	-	-
POS00344	(3S,6R,6aS,7S)-6,6a,7,8-tetrahydroxy-3-methyl-3,4,5,6,7,12a-hexahydro-2H-benzo[a]anthracene-1,12-dione	158	345.134	C19H20O6	128061-13-2	--	23815264	56.4224740409389	332.558220035871	284.117820292643	158.288077562252	143.555991692041	123.224918353725	307.939980342364	284.941878990102	286.633700856295	198.471557547705	213.143162334788	269.040170712509	260.443246384724	158.118826658695	251.45885770765	Polyketides	Polycyclic aromatic polyketides	Angucyclines	-	-	-	-
POS00345	Ginkgolide J	155.2	425.142	C20H24O10	107438-79-9	HMDB0029605	163776	124.501712495351	127.294122598407	121.050812445865	79.6253258289739	74.2094198262086	62.9652068551658	137.154738086002	105.397013430912	104.510035518572	90.9146488456686	85.3610403578424	87.5802753225026	106.784055922436	100.501367792537	102.174844371576	Terpenoids	Sesquiterpenoids	Picrotoxane sesquiterpenoids	-	-	-	-
POS00346	(1R,2R,5S,8R,12R,16R,17S,18S)-16-hydroxy-1,2,17-trimethyl-14-oxo-8,18-bis(prop-1-en-2-yl)-13-oxapentacyclo[10.8.1.02,10.05,9.017,21]henicosane-5-carboxylic acid	210.8	467.317	C30H44O5	--	--	154812525	14.0514550726517	395.76761919266	412.476940807594	68.2989428720567	157.790705164944	98.6139985036606	384.153202455859	267.956806685172	291.581942692395	161.679023341474	217.377495700728	9.40616036263144	41.9063872796624	45.3310186313637	44.0187706549663	Terpenoids	Triterpenoids	Lupane triterpenoids	-	-	-	-
POS00347	4-oxo-4-[[8-oxo-9-(3,4,5-trimethoxyphenyl)-5a,6,8a,9-tetrahydro-5H-isobenzofuro[5,6-f][1,3]benzodioxol-5-yl]oxy]butanoic acid	222.7	515.155	C26H26O11	--	--	234899	9.26136899980863	10.2831731921257	8.44470351635587	17.3391748307959	15.010937062569	12.6499245905558	24.3220433474249	26.7223414714275	25.9403746673731	33.426789459162	38.1373444074065	41.5243807729818	26.7434	23.393873337848	22.5034664688361	Shikimates and Phenylpropanoids	Lignans	Arylnaphthalene and aryltetralin lignans	-	-	-	-
POS00348	[(1S,3R,7R,8R,10S,13S)-1-acetoxy-17-[3-(3,3-dimethyloxiran-2-yl)-3-hydroxy-1-(hydroxymethyl)propyl]-3-hydroxy-4,4,8,10,13-pentamethyl-2,3,5,6,7,9,11,12,16,17-decahydro-1H-cyclopenta[a]phenanthren-7-yl] acetate	259.8	573.379	C34H54O8	--	--	23786379	68.0359366127931	95.5172631442029	51.6214333180779	63.4159821527752	20.9089293618582	17.5540983295344	78.4187362470537	21.8915878873261	40.6758066042506	8.24116042571695	14.2058470926575	10.0166274218914	31.4113308300737	32.0453085281663	38.3064344550484	Terpenoids	Triterpenoids	Apotirucallane triterpenoids	-	-	-	-
POS00349	(1S,4S,8S,9S,11R,13R,14R,16R)-7,9,13-trimethyl-6-[3-[[(2R,3R,4S,5S,6R)-3,4,5-trihydroxy-6-(hydroxymethyl)tetrahydropyran-2-yl]oxymethyl]but-3-enyl]-5-oxapentacyclo[10.8.0.02,9.04,8.013,18]icosa-6,18-diene-11,14,16-triol	224.1	607.349	C33H50O10	1011527-16-4	--	60208846	146.82	139.721907873942	133.237225433712	86.1897837702575	89.9130965567363	52.4491275683754	124.158791369376	46.5844057363037	62.8476819487793	37.2481794077229	43.1373698361186	33.565519244834	84.6305790204057	81.4497912297066	87.8049642820034	Terpenoids	Steroids	Ergostane steroids	-	-	-	-
POS00350	methyl 23-hydroxy-3,17-bis[[(2R,3R,4S,5S,6R)-3,4,5-trihydroxy-6-(hydroxymethyl)tetrahydropyran-2-yl]oxy]tetracosanoate	269.7	755.477	C37H70O15	--	--	10795182	291.404048506679	624.532757990534	284.44888418092	228.444777968464	95.8286255610624	109.006723949596	339.126772695512	233.154731223644	326.540405341718	68.6854463088044	114.618047134288	72.7835529528087	240.014183346543	221.824238183059	221.10228456909	Fatty acids	Fatty acyl glycosides	Fatty acyl glycosides of mono- and disaccharides	-	-	-	-
POS00351	Tyrosylalanine	42.3	253.118	C12H16N2O4	730-08-5	HMDB0029098	4078684	178.243619243328	165.317454144498	136.74587735539	218.831753267137	151.828452656239	276.419	177.456657970195	142.227792221142	170.344068756858	216.319758714052	170.311352816519	211.745890724651	151.311219366936	139.345176465139	154.051568744433	Amino acids and Peptides	Small peptides	Dipeptides	-	-	-	-
POS00352	Famciclovir	175.6	322.15	C14H19N5O4	104227-87-4	HMDB0014570	3324	424.850995524699	381.901261869772	337.676726865088	811.819578265529	608.493670828828	471.906030668181	360.617368149731	295.03848425973	411.624238699613	174.049819222051	184.977344938408	466.558547590176	373.69073350979	387.944785631506	368.581372061421	Alkaloids	Pseudoalkaloids	--	-	-	-	-
POS00353	3-methyl-2-[(2R,3R,4S,5S,6R)-3,4,5-trihydroxy-6-[[(2R,3R,4R,5R,6S)-3,4,5-trihydroxy-6-methyl-tetrahydropyran-2-yl]oxymethyl]tetrahydropyran-2-yl]oxy-butanenitrile	147.2	390.176	C17H29NO10	--	--	45359648	279.300745904693	326.018337975059	283.373372909069	414.407877260115	551.155246913617	421.461362279778	771.084790818807	1062.51691143684	1250.87845785989	751.611039256539	656.043819526295	1165.92565550394	657.659973622149	682.457031603201	637.048919028321	Amino acids and Peptides	Amino acid glycosides	Cyanogenic glycosides	-	-	-	-
POS00354	Paeoniflorin	152.3	481.17	C23H28O11	23180-57-6	--	442534	11.4752995262018	11.4584084446636	6.62473289984717	14.6884109770182	11.9354842014696	11.2188752371483	21.3545184213098	21.7091980442842	15.2216434970476	21.3406131919492	17.8663088730457	23.7864348225436	11.139984281878	18.2328954798354	16.2963981063364	Terpenoids	Monoterpenoids	Pinane monoterpenoids	-	-	-	-
POS00355	13-hydroxy-6-(1-hydroxyethyl)-9-isopropyl-12,14-dimethyl-3-methylene-15-nonyl-1-oxa-4,7,10-triazacyclopentadecane-2,5,8,11-tetrone	286.3	522.355	C28H49N3O7	--	--	60208878	113.129089504717	103.559416286328	88.4428564153995	72.4510952290008	133.462900492149	51.4266620929339	136.392142314908	103.334312973821	73.1849637078598	37.0740036204704	30.1005439467805	53.4778265623276	86.5861348201018	78.2898755964354	85.3949903741072	Amino acids and Peptides	Oligopeptides	Cyclic peptides	-	-	-	-
POS00356	methyl 3-(3-methylbut-2-enyl)-1,4-bis[[3,4,5-trihydroxy-6-(hydroxymethyl)tetrahydropyran-2-yl]oxy]naphthalene-2-carboxylate	163.5	593.221	C29H38O14	--	--	14539974	57.2039148860485	68.3565879179283	60.3398645952599	45.9656079903286	49.551583209666	51.5732111575327	71.1921077205285	58.5082018921305	50.3194050725211	42.7248737693354	49.6085448840474	42.8002448200971	54.3121981108283	53.6771315524223	48.8423645111766	Polyketides	Naphthalenes	Naphthoquinones	-	-	-	-
POS00357	Fraxinellone	233.117	C14H16O3	28808-62-0	HMDB0341316	124039	83.4445336838134	93.6306017068109	95.765388606225	92.6603186823679	92.1626686355663	103.486174662259	88.3031356223333	130.855	144.970790800125	108.290986927859	100.791634987343	101.459835435954	96.948724724378	107.551110394591	96.6542	Terpenoids	Sesquiterpenoids	--	-	-	-	-
POS00358	NAE(18:1)	287	326.305	C20H39NO2	111-58-0	HMDB0002088	5283454	369.814098441046	390.181069422843	383.505944695748	318.697938947963	345.91806330379	418.289758992347	422.531834361098	493.415867592013	438.006527342449	394.94938001564	393.269431017106	450.952790357841	322.603257247271	329.986211992652	314.362999217528	Fatty acids	Fatty amides	N-acyl ethanolamines (endocannabinoids)	-	-	-	-
POS00359	8-(dimethylamino)-7-methyl-10-[(2S,3S,4R)-2,3,4,5-tetrahydroxypentyl]benzo[g]pteridine-2,4-dione	179.8	388.161	C18H23N5O6	51093-55-1	--	49867612	257.480778646569	222.065812531238	313.636124123529	223.322318927855	237.914216205789	276.569867292384	254.296985397976	209.747238607245	229.680528009463	150.433681539289	139.627172756747	182.097509179525	207.229964456254	212.009318586197	230.781481240525	Alkaloids	Pseudoalkaloids	pteridine alkaloids	C21647	ko01100//Metabolic pathways;ko01110//Biosynthesis of secondary metabolites	Global and overview maps	Metabolism
POS00360	Allantoin	19.2	159.05	C4H6N4O3	97-59-6	HMDB0000462	204	1011.3742130502	1114.60967854684	1015.49593312218	1094.33815816815	822.499868295288	995.269883694649	1153.2361703304	1133.42095579799	906.128753136013	971.290296192351	855.238920170078	962.985771202837	1090.66488436223	947.061546167551	1023.04635193149	Alkaloids	Pseudoalkaloids	Purine alkaloids	-	-	-	-
POS00361	7-Hydroxy-4H-chromen-4-one	200.2	163.039	C9H6O3	59887-89-7	--	5409279	118.510407013963	128.592238934977	132.003507116784	109.670760139476	96.6713374930141	95.8558172061363	118.545160608724	111.307159151973	114.633265714454	109.342519422953	106.710379109261	112.573611957494	112.337888227673	111.260789129871	108.704868665392	Polyketides	Chromanes	Chromones	-	-	-	-
POS00362	Abacavir	158.2	269.149	C14H18N6O	136470-78-5	HMDB0015182	441300	110.415807335796	236.67895778174	123.741817631295	64.2786145077171	126.227517170574	92.7879439347472	260.988859653159	83.4872592166356	98.6428743712207	9.51255806949621	36.2941498845539	19.8835243620606	98.9005121755329	102.637875776937	94.5915801357082	Alkaloids	--	--	-	-	-	-
POS00363	6-[(E)-2,8-dihydroxy-5,7-dimethyl-non-5-enyl]-4-hydroxy-3-methyl-pyran-2-one	189.1	311.185	C17H26O5	--	--	75411942	90.4778855588838	207.476186749188	96.0568	123.977755206211	199.923524677289	119.275021600639	106.821104796177	111.914737343306	243.564039872318	109.424049506724	127.496006602945	90.362601462728	108.496377445076	102.730155844949	105.247101036574	Polyketides	Cyclic polyketides	2-pyrone derivatives	-	-	-	-
POS00364	[(3aR,5R,5aR,8aR,9aR)-5,8a-dimethyl-1-methylene-2,8-dioxo-3a,4,5,5a,9,9a-hexahydroazuleno[6,5-b]furan-9-yl] 2-methylprop-2-enoate	176.6	331.154	C19H22O5	--	--	45782965	818.819526623432	1039.1501956506	762.406980430161	563.643	625.201021464456	620.84723488908	780.455354947131	1035.59534424186	968.988130781767	799.92454369107	791.600263041719	828.60564087656	852.666951516465	732.024	737.090939762878	Terpenoids	Sesquiterpenoids	Germacrane sesquiterpenoids	-	-	-	-
POS00365	Clozapine N-oxide	185.7	343.132	C18H19ClN4O	34233-69-7	HMDB0060900	135445691	246.129736434611	224.254613501055	222.465821698296	329.51398019364	266.153398069594	236.449515308029	376.548224819716	345.980348691897	347.035841126646	90.614891691221	118.218421636982	135.290225082213	244.016729553594	238.690777956788	247.319131100644	Alkaloids	Tryptophan alkaloids	Simple indole alkaloids	-	-	-	-
POS00366	Cer(d18:1/4:0)	276.4	370.331	C22H43NO3	74713-58-9	--	90475822	351.159366567915	351.897503497917	378.60512982994	306.709480917888	303.00030784125	325.647549885778	415.228330738303	419.449217890916	446.488020333681	368.001386137141	379.558145678937	427.308197691747	287.782907227078	279.266554516448	339.701426747551	Fatty acids	Sphingolipids	Ceramides	-	-	-	-
POS00367	Schisandrin A	268.4	399.216	C24H32O6	61281-38-7|69176-53-0	HMDB0251013	43595	53.0558319974459	59.8076391030765	31.9002628392712	118.965932937324	154.492247997758	126.691205349215	187.997491249934	263.107270421142	430.271735681418	121.683961847603	80.9560892040432	134.991224985179	138.712723043504	135.134077582342	136.882232522259	Shikimates and Phenylpropanoids	Lignans	Dibenzocyclooctadienes lignans	-	-	-	-
POS00368	Epibrassinolide	273.8	463.342	C28H48O6	78821-43-9|93860-61-8	HMDB0041130	3239	73.7333190190738	91.5205624630292	84.0674344256158	75.6759091601676	72.2915701920913	80.6955648468224	86.5404875315428	89.5032437817603	100.388171500451	93.3202793233849	86.4746620390303	87.3910061971542	71.479552051184	76.4296684657364	71.4675943217228	Terpenoids	Steroids	Ergostane steroids	-	-	-	-
POS00369	[(2R,3S,4S,5R,6S)-6-[(2R,3R,4S,5S,6R)-3,5-dihydroxy-2-[[(1S,2S,4S,5R,8R,9R,10S,13S,14R,17S,18R)-2-hydroxy-9-(hydroxymethyl)-4,5,9,13,20,20-hexamethyl-24-oxahexacyclo[15.5.2.01,18.04,17.05,14.08,13]tetracos-15-en-10-yl]oxy]-6-methyl-tetrahydropyran-4-yl]oxy-3,4,5-trihydroxy-tetrahydropyran-2-yl]methyl acetate	243.3	823.477	C44H70O14	64340-46-1	--	21637629	27.4203701406158	15.9335398391572	27.3983398336485	18.729744326761	13.2837466806522	12.0552483261002	35.8590189424124	2.61984385228417	0.146312931800663	26.0634148005788	1.84143041805972	17.1801990290574	22.651991640955	15.9026989968531	15.3342732308645	Terpenoids	Triterpenoids	Oleanane triterpenoids	-	-	-	-
POS00370	Picaridin	239.3	212.164	C12H23NO3	119515-38-7	HMDB0253340	125098	38.6383191751912	129.731415407941	63.0945474710123	167.172664010431	123.072579244437	91.8577	79.8702648780186	46.9343180444049	127.511570854248	149.752276954232	150.970265869466	90.6763406708711	91.9107089394752	95.4873165854104	97.608344661607	Alkaloids	Lysine alkaloids	Piperidine alkaloids	-	-	-	-
POS00371	Alantolactone	206.8	233.154	C15H20O2	546-43-0|1407-14-3	--	72724	936.629879165122	1909.83957808055	1022.67693045745	1455.19799281202	2470.39664425647	1173.68880581616	1198.46671297344	2076.94619950079	1978.93832417971	914.487361483949	1323.20176719372	1067.17429938958	1198.3201870667	2105.44025086195	2032.75720192646	Terpenoids	Sesquiterpenoids	Eudesmane sesquiterpenoids	-	-	-	-
POS00372	Artemisinin	190.3	283.154	C15H22O5	63968-64-9|497820-35-6	HMDB0242246	2240	724.789828525306	341.692366778911	197.335511716713	600.136919465991	596.323737825883	638.349347256191	385.689710210983	382.35648362905	278.507187068214	301.897464219552	261.226509795493	398.130304508678	448.484010158523	358.042339963529	387.365615787843	Terpenoids	Sesquiterpenoids	Arteminisin	-	-	-	-
POS00373	9-cis-Retinol	269.1	287.237	C20H30O	22737-97-9	HMDB0006217	9947823	76.6178911186887	95.7612794254403	76.329934683107	121.47381581941	127.632600756562	112.620353280254	95.0517702594537	120.85810859024	120.903469518058	104.505453448216	103.484031765903	104.483947745779	100.758410921446	96.6414466250391	100.782211630922	Terpenoids	Diterpenoids	Apocarotenoids (β-)	C16682	ko01100//Metabolic pathways	Global and overview maps	Metabolism
POS00374	Lomefloxacin (hydrochloride)	152.8	334.14	C17H19F2N3O3	98079-51-7	HMDB0015113	3948	3.10200006760804	6.30541622251246	4.22700497600868	42.8183573161773	43.6055390424263	38.6313250267147	20.4991735031083	14.5038534893214	12.603638152451	358.282794701751	202.597427149536	405.949739353475	99.9854329983685	98.2910310289347	106.213824962803	Alkaloids	Anthranilic acid alkaloids	Quinoline alkaloids	-	-	-	-
POS00375	Linoleoylglycine	263.1	338.269	C20H35NO3	2764-03-06	HMDB0241917	6433346	101.878965780343	289.342448973709	142.20403556369	308.832324326803	211.105963276709	370.344801783366	410.845668176109	183.464994507667	252.412054870137	598.430372149737	515.114343618479	330.785234182239	380.871736317891	357.621341470255	338.746349404788	Fatty acids	Fatty amides	N-acyl amines	-	-	-	-
POS00376	methyl 4a-hydroxy-7-methyl-5-oxo-1-[3,4,5-trihydroxy-6-(hydroxymethyl)tetrahydropyran-2-yl]oxy-1,6,7,7a-tetrahydrocyclopenta[c]pyran-4-carboxylate	147.5	387.129	C17H24O11	--	HMDB0301945	599030	234.524228248527	284.352218576656	245.12410689275	340.942467888833	354.063372787568	351.907265043179	287.662014767296	376.034237630687	249.885692052596	254.673931359273	371.780925383891	292.839920836688	317.278146625666	303.791241589248	314.331589817475	Terpenoids	Monoterpenoids	Iridoids monoterpenoids	-	-	-	-
POS00377	Motolimod	191.7	441.265	C28H34N4O2	926927-61-9	HMDB0254904	16049404	139.320788968009	113.93786294025	99.2768	93.5314827296115	129.138596775225	100.764179536642	97.637047588964	106.329	102.040879410928	83.3430429126514	88.2536577874314	66.8357217445137	99.0135514403945	131.80600703144	92.1652045418941	Alkaloids	--	--	-	-	-	-
POS00378	CAY10603	176	447.223	C22H30N4O6	1045792-66-2	HMDB0249709	24951314	392.966768508518	443.839929273311	327.071460730772	176.294933087067	423.180670250353	176.495474446022	183.198103218709	43.7933760729092	71.844617777129	47.6011011077511	36.5017474715907	58.4464406799432	173.250254999269	266.889947224833	170.164913769685	--	--	--	-	-	-	-
POS00379	5-hydroxy-7-[(2S,3R,4S,5S,6R)-3,4,5-trihydroxy-6-[[(2R,3R,4R,5R,6S)-3,4,5-trihydroxy-6-methyloxan-2-yl]oxymethyl]oxan-2-yl]oxychromen-2-one	141.8	469.134	C21H26O13	--	--	146115936	213.061303143722	260.113420788627	213.494578911503	282.090441033918	286.339274837596	304.42316551736	501.316498581315	649.791642921977	657.320490627176	472.982893573578	455.754678407336	582.738480822936	438.197852853407	394.794597928042	402.354393596963	Shikimates and Phenylpropanoids	Coumarins	Simple coumarins	-	-	-	-
POS00380	Aloeresin D	157	539.187	C29H32O11	105317-67-7	--	14211225	182.913761224521	206.34364298367	187.213798122677	224.625977252567	235.589241395579	244.91472102081	340.863501402814	336.080565346106	340.219196740848	337.200711606474	357.662547451076	305.221072311138	257.943	276.537738724098	264.027947111175	Polyketides	Chromanes	Chromones	-	-	-	-
POS00381	7-[(2S,3R,4R,5R,6S)-3,4,5-trihydroxy-6-methyl-tetrahydropyran-2-yl]oxy-3-[4-[(2S,3R,4R,5R,6S)-3,4,5-trihydroxy-6-methyl-tetrahydropyran-2-yl]oxyphenyl]chromen-4-one	200	547.181	C27H30O12	70365-09-2	--	23786367	182.770137284364	160.40473842747	148.617320055484	144.827558010677	179.979033408629	114.860170606337	103.674966155092	55.4256314685467	104.154467370952	42.3298089653427	61.7561110376387	43.8034214451859	116.04005512558	114.126714522644	115.218234613363	Shikimates and Phenylpropanoids	Isoflavonoids	Isoflavones	-	-	-	-
POS00382	4aα,7α,7aα-Nepetalactone	287.4	149.096	C10H14O2	21651-62-7	--	161367	17.9884422828078	19.9810404289737	20.7080227411524	16.6997391796161	15.983366882105	18.057836367741	18.2549600413209	18.9520463091454	23.0682922865038	17.7991211800563	21.9630877279589	23.1976387049589	31.3577500666389	31.0759200476943	25.3987424764838	Terpenoids	Monoterpenoids	Iridoids monoterpenoids	-	-	-	-
POS00383	5-(4-methyl-5-oxo-2H-furan-3-yl)pentanoic acid	136.9	199.096	C10H14O4	--	--	38358961	65.8404518012185	103.10321410625	69.7038412391474	72.392638112355	85.1020222068115	88.3112456277507	100.577070836447	99.5829245673992	97.9509774769117	64.457	68.5707649255376	66.1307893777929	91.1653405474515	86.1721633124197	93.0953354642074	--	--	--	-	-	-	-
POS00384	Fraxin	149.5	371.097	C16H18O10	524-30-1	--	5273568	53.3134827809749	53.0646034595015	40.362958116248	81.5627373237937	213.032931393115	301.286041499884	37.6119966286232	39.3703088335416	68.6055985582225	16.7925153431384	21.7835963053892	39.0005059651538	109.149271094897	96.2710578412938	87.4118069402138	Shikimates and Phenylpropanoids	Coumarins	Simple coumarins	-	-	-	-
POS00385	4-amino-5-[[1-carboxy-3-(2,4-dihydroxy-6-methyl-benzoyl)oxy-propyl]amino]-5-oxo-pentanoic acid	159.6	381.129	C17H22N2O9	--	--	138989925	177.246756914353	218.654135665215	189.545573886736	162.749303674277	172.203507341966	159.48903694258	237.097094852388	312.208779307091	346.385257447939	198.72350347004	193.419859262846	212.23561029616	212.99513741385	200.604233792954	224.917699838146	Amino acids and Peptides	Small peptides	Dipeptides	-	-	-	-
POS00386	Unk-DL-Val-DL-OVal-DL-Leu-OH	256.5	445.295	C22H40N2O7	--	--	154812632	246.307603280658	396.164591600744	306.199642268576	214.252531190478	154.486462972487	146.344242094021	455.659197159734	555.320502116732	443.239912449775	304.622351001879	277.610069553243	249.886423482354	300.753779266993	285.722638064768	289.087	Amino acids and Peptides	Small peptides	Dipeptides	-	-	-	-
POS00387	2,22-dihydroxy-3,8,8,17,19,23,23-heptamethyl-24,25-dioxaheptacyclo[19.3.1.01,18.03,17.04,14.07,12.012,14]pentacos-10-en-9-one	213.4	485.325	C30H44O5	--	--	154812610	69.1872899768833	73.6534603317337	73.9234983814437	96.0301920429082	294.896852846976	153.955407117682	29.9642277146366	27.6357576271606	57.4344742813361	28.845967842659	30.7115244419395	29.2384660986998	68.6480647062524	83.1018683296865	66.332306886553	Terpenoids	Triterpenoids	Cycloartane triterpenoids	-	-	-	-
POS00388	2-[4,6-dihydroxy-1-oxo-5-[(2E,6E)-3,7,11-trimethyldodeca-2,6,10-trienyl]isoindolin-2-yl]pentanedioic acid	260.3	500.264	C28H37NO7	--	--	24123407	79.3462265163363	121.070738128282	71.975071485493	142.720649607857	113.496151181293	112.588647675542	157.199337587941	151.638588304267	104.039076183332	154.192555019528	223.552472208667	76.4479441804408	134.885776240421	150.048381967352	174.558823194913	Alkaloids	Pseudoalkaloids	Isoindole alkaloids	-	-	-	-
POS00389	AZD8848	196.3	570.348	C29H43N7O5	866269-28-5	HMDB0248790	11592228	53.1548	69.5426752920848	45.1141391505983	51.8042971955679	46.251225338422	48.215440064473	78.699093195454	58.9931233919191	83.7682405995922	43.9057269699515	40.3053888987262	49.1190329587699	48.4882728936085	47.6983774352654	65.3987753855323	Alkaloids	Pseudoalkaloids	Purine alkaloids	-	-	-	-
POS00390	Zearalenone	259.1	301.145	C18H22O5	36455-70-6|17924-92-4	--	5281576	14.8074323067734	13.9540162235356	21.2653995019557	8.20164757959905	20.9452567963727	18.7186062948631	20.0681287717017	18.9057502805463	8.08950728967719	16.9722276012449	11.8213689309842	19.3199670382879	16.2815067261712	12.8175263383875	17.3749012900417	Polyketides	Macrolides	Zearalenones	-	-	-	-
POS00391	(E)-5-[4-(carboxymethyl)-4-methoxycarbonyl-3-methyl-6-methylidene-2-oxo-3a,5,7,7a-tetrahydro-3H-1-benzofuran-5-yl]-3-methylpent-2-enoic acid	188.4	395.17	C20H26O8	--	--	129008980	107.169821876316	45.322833077691	48.0014168686148	55.6640250353398	64.657049098778	58.2969984180259	87.2861415326376	74.6170843158128	151.660943904004	99.5947069686931	151.97213243437	128.760493011346	83.5002006097886	69.6665601840181	60.1170392588218	Terpenoids	--	--	-	-	-	-
POS00392	(E)-2-methyl-6-(4,4,10,13,14-pentamethyl-3,7-dioxo-2,5,6,11,12,15,16,17-octahydro-1H-cyclopenta[a]phenanthren-17-yl)hept-2-enoic acid	236	451.324	C30H44O4	173075-45-1	HMDB0032837	131751329	56.7278556874445	60.0400626599906	60.1587738767338	63.0246401483673	54.4489035049501	66.4119377877653	67.0522940401674	72.0411248984769	70.2057258198991	65.0383758515819	59.3023317262659	74.1803	69.252983530859	63.6764416840755	65.3692514936591	Terpenoids	Triterpenoids	Lanostane, Tirucallane and Euphane triterpenoids	-	-	-	-
POS00393	5-O-Methylvisammioside	189.7	453.178	C22H28O10	84272-85-5	--	21670038	1723.29018809926	1606.62155485659	1179.23163460603	1153.55769611289	1131.43570113392	1314.48566961692	1847.40718958817	2218.41735838153	2423.98977512332	1984.63321033377	1756.20493615982	2026.53413226486	1682.59127618625	1872.98489256109	1702.6929554892	Polyketides	Chromanes	Chromones	-	-	-	-
POS00394	Teucryeminone	227.4	461.184	C24H28O9	--	--	23899981	82.4428987737989	91.4507516681769	89.3225023966985	86.1829545116449	103.100106604796	131.229282228055	153.372041380309	178.41	218.288828696762	151.693797919159	108.988388671994	133.071610254881	118.037976917367	114.176099819447	121.533109199905	Terpenoids	Diterpenoids	Colensane and Clerodane diterpenoids	-	-	-	-
POS00395	Hydroxyphenylacetylglycine	40.3	210.076	C10H11NO4	28116-23-6	HMDB0000735	440732	59.3493314145473	66.151230282036	61.2504113831145	61.3995536372261	65.2504033460641	49.606834142033	82.1553263832469	78.0393405807947	61.0265948568326	144.866330836649	107.210248427098	147.562570825235	80.0511277452935	71.0126373823957	79.3075348614515	Amino acids and Peptides	Small peptides	Dipeptides	C05596	ko00350//Tyrosine metabolism	Amino acid metabolism	Metabolism
POS00396	Ribavirin	25.7	227.076	C8H12N4O5	36791-04-5	HMDB0014949	37542	89.9220477235691	103.448545819664	70.3816555515202	129.818919891985	102.295592172013	120.005511546355	164.008000915749	266.621733849171	385.914163542162	183.603482838546	163.609472884878	106.889018409792	171.863929889516	150.104714432658	153.997330473382	Carbohydrates	Nucleosides	Pyrimidine nucleos(t)ides	-	-	-	-
POS00397	Caroverine (hydrochloride)	187.7	366.214	C22H27N3O2	23465-76-1	HMDB0249687	65709	154.640879563842	114.313433659687	69.4587059282362	462.566491095392	169.911845151507	344.381642205035	135.606317705295	254.40107378569	188.017714806019	345.238604641311	672.224257465522	253.52646105922	289.918750544064	316.225938670721	266.817225040499	Alkaloids	Anthranilic acid alkaloids	Phenazine alkaloids	-	-	-	-
POS00398	(1S,2S,6Z,10S,11S,16Z)-6,16-di(butylidene)-5,15-dioxapentacyclo[9.5.2.01,13.02,10.03,7]octadeca-3(7),12-diene-4,14-dione	276.4	381.205	C24H28O4	88182-33-6	--	70698035	21.4235459098173	31.9869125244942	14.3813053530605	31.0450109039934	46.9764193635013	27.7080663594384	16.8138340062519	36.9282089628525	41.5172940532527	139.329415630803	58.7791262030851	126.020081454814	41.747457705533	38.8364008156043	34.5282989245915	Polyketides	Cyclic polyketides	Phthalide derivatives	-	-	-	-
POS00399	[(2S,3R,4S,5S,6R)-2-(5,6-dimethoxy-6'-oxospiro[1,2-dihydroindene-3,3'-cyclohexa-1,4-diene]-4-yl)oxy-4,5-dihydroxy-6-(hydroxymethyl)oxan-3-yl] acetate	216.1	477.179	C24H28O10	--	--	138990067	53.7306851368438	61.2129439849872	60.3866712231005	55.5052077303285	47.1721284025431	57.0602258067626	80.3410833953657	81.8541251597724	93.2531315082913	83.0950932630541	81.9760499173649	85.985967559243	74.4838938182889	63.8639621004651	62.7910948181793	--	--	--	-	-	-	-
POS00400	(10R,11R)-10,11-dihydroxy-9-(hydroxymethyl)-1,6a,6b,9,12a-pentamethyl-2-methylene-1,3,4,5,6,6a,7,8,8a,10,11,12,13,14b-tetradecahydropicene-4a-carboxylic acid	191	487.342	C30H46O5	--	--	23757212	48.0727910987756	31.3999424306308	27.9172428085267	51.5422174494564	93.7223192733068	97.5642159622124	45.7040383493647	42.1292916381186	19.2240152493368	11.6855586238295	9.86320947535924	44.2875262368126	34.8125400293323	49.7211916098721	30.6888228756932	Terpenoids	Triterpenoids	Ursane and Taraxastane triterpenoids	-	-	-	-
POS00401	N-[3,21-dihydroxy-20-[3,4,5-trihydroxy-6-(hydroxymethyl)oxan-2-yl]oxydocosan-2-yl]formamide	275.7	546.401	C29H57NO9	--	--	45359252	120.810016364708	120.954060166558	128.809004308549	371.085857057471	327.558558338893	339.542269743609	353.831097329953	354.136090594296	372.914190550541	244.280952278338	318.820130202145	213.025053974303	263.947068047071	256.889737607453	254.509146589155	Fatty acids	Sphingolipids	Sphingoid bases	-	-	-	-
POS00402	3-[(2S,3R,4R,5R,6S)-4,5-dihydroxy-6-methyl-3-[(2S,3R,4S,5R)-3,4,5-trihydroxytetrahydropyran-2-yl]oxy-tetrahydropyran-2-yl]oxy-5,7-dihydroxy-2-(4-methoxyphenyl)-8-(3-methylbut-2-enyl)chromen-4-one	261.8	629.225	C32H38O14	--	--	10146160	93.5900093505303	74.5547685518393	85.0246965891187	65.850443636663	60.4087119863435	83.967543214157	79.3938786701031	81.0248260932588	58.1501850085687	79.4153515422056	89.531243154036	93.0333682836496	74.8753788350867	70.5413573582547	71.9192763273583	Shikimates and Phenylpropanoids	Flavonoids	Flavonols	-	-	-	-
POS00403	(2-ethoxy-4-formyl-phenyl) acetate	159.7	209.081	C11H12O4	72207-94-4	--	155708	301.668144765982	287.868842650853	370.553809504222	240.172337489043	291.161	263.645132213447	261.840643800549	381.718896776183	808.838899649907	182.764807832934	180.233540288763	155.518641411103	252.309229716357	285.204451478847	248.97215071858	Shikimates and Phenylpropanoids	Phenolic acids (C6-C1)	Simple phenolic acids	-	-	-	-
POS00404	JNJ-7777120	163.8	260.095	C14H16ClN3O	459168-41-3	HMDB0253737	4908365	53.3295232663133	52.6234509538508	50.5761552179049	58.4498351685612	54.2844022370719	57.8524683419795	106.584226866671	148.130383353107	175.194946084262	150.980478056373	127.119685892583	146.375644452278	91.8584206959273	93.2922059700575	86.1806098267784	Alkaloids	Tryptophan alkaloids	Carboline alkaloids	-	-	-	-
POS00405	(2S)-2-[(2R,2'S,3'R,4'aS,6'R)-2',3',4-trihydroxy-1',1',4'a,6'-tetramethyl-6-oxo-spiro[3,8-dihydrofuro[2,3-e]isoindole-2,5'-decalin]-7-yl]-3-methyl-butanoic acid	277	484.269	C28H39NO7	685141-56-4	--	45359340	44.3165326625006	38.8712177182131	48.3624044857806	47.9268	58.5240011680355	50.8475682786791	87.705149075157	95.2610962341015	105.713290412983	93.6435096113716	102.236172829973	127.049170091375	85.3590231289289	120.029383713524	116.173252808514	Terpenoids	Pseudoalkaloids	Isoindole alkaloids	-	-	-	-
POS00406	Epothilone A	277.8	494.254	C26H39NO6S	152044-53-6	--	448799	126.609190928655	149.794945301231	96.5048986857105	232.584756887656	293.541066775218	211.454479892465	194.837717366958	138.970619408042	168.095110870286	108.78355434451	74.9205366925341	104.008104165005	177.789954296112	167.72771828389	168.363457989301	Polyketides	Macrolides	Epothilones	C12153	ko01052//Type I polyketide structures	Metabolism of terpenoids and polyketides	Metabolism
POS00407	Glutathione disulfide	46.5	595.145	C20H32N6O12S2	27025-41-8	HMDB0003337	65359	287.982710491843	257.169997658937	302.297826226686	176.337111465505	271.696986957567	206.615903198779	779.134	651.059949265258	563.90368982055	429.849007248799	374.75331911214	297.903865347839	403.459119116024	335.155055767628	384.706195908576	Amino acids and Peptides	Small peptides	Tripeptides	C00127	ko01100//Metabolic pathways;ko01240//Biosynthesis of cofactors;ko00480//Glutathione metabolism	Global and overview maps;Metabolism of other amino acids	Metabolism
POS00408	[16-(1-acetoxy-2-methoxy-2-oxo-ethyl)-6-(3-furyl)-13-hydroxy-1,5,15,15-tetramethyl-8,17-dioxo-7-oxatetracyclo[11.3.1.02,11.05,10]heptadec-10-en-14-yl] (E)-2-methylbut-2-enoate	253.2	627.281	C34H42O11	--	--	44715593	147.063138368249	145.196890532712	127.171171092448	72.2129416093643	50.2047910159291	84.7978696975521	113.89300383607	80.0213688406913	67.0326331566044	69.7111015057494	84.1853389163817	70.4190182667787	97.8319039598815	90.9153041130924	88.4293530552316	Terpenoids	Triterpenoids	Limonoids	-	-	-	-
POS00409	Saikosaponin E	298.3	747.468	C42H68O12	64340-44-9	--	21637632	173.185924258803	183.487109936487	161.721306957138	90.8837195676606	60.3099081409821	53.5941096395189	122.120076262986	55.2540405393134	66.5575297387535	13.6976079143922	20.4739402554062	18.3798621463924	86.7768262317091	94.6956421410497	82.5813525637293	Terpenoids	Triterpenoids	Oleanane triterpenoids	-	-	-	-
POS00410	Uric acid	30.1	169.034	C5H4N4O3	69-93-2	HMDB0000289	1175	86.981649811986	157.225177245031	122.585501224312	162.169347848206	119.28277997127	162.830310434999	153.310482779681	193.389804348504	231.195787551854	140.801948668584	149.763516585776	99.6184988579632	142.016267315207	149.412096415282	158.591843087795	Alkaloids	Pseudoalkaloids	Purine alkaloids	C00366	ko01100//Metabolic pathways;ko01120//Microbial metabolism in diverse environments;ko00230//Purine metabolism	Global and overview maps;Nucleotide metabolism	Metabolism
POS00411	Molidustat	177.2	315.134	C13H14N8O2	1154028-82-6	HMDB0254835	59603622	180.053677367214	166.122309275428	155.612768455789	190.293060802079	158.373097245956	138.048593139771	145.521874090851	96.634323915797	152.917296888146	68.6802841909477	83.2281415393686	103.522831115225	129.630619957532	182.074102285805	129.511637935866	Alkaloids	Pseudoalkaloids	--	-	-	-	-
POS00412	DL-Laudanosine	190.4	340.191	C21H27NO4	1699-51-0|20412-65-1|2688-77-9	HMDB0030213	15548	26.4346882293657	43.8314789373877	20.9842755700459	99.4673227353657	93.9777038036855	76.5168637633729	46.065551407307	50.1732954723412	31.9716445970795	5.26908854571638	11.1733355376353	9.97637618638099	43.2782520104598	48.9064850741603	43.0418825129006	Alkaloids	Tyrosine alkaloids	Isoquinoline alkaloids	-	-	-	-
POS00413	9-[[3-methyl-3-[(4-methyl-5-oxo-2H-furan-2-yl)methyl]oxiran-2-yl]methoxy]furo[3,2-g]chromen-7-one	235.3	383.112	C21H18O7	312619-44-6	--	23786380	45.6708418116659	59.1979491428411	46.0651597274395	93.2821776979956	103.335810133264	151.214416537684	40.4985996242014	65.4344110690216	68.5319465432253	65.9063973852622	40.2713956191388	61.2216910083659	70.4871762916724	66.290644362528	75.374127831175	Shikimates and Phenylpropanoids	Coumarins	Simple coumarins	-	-	-	-
POS00414	Erdafitinib	136.6	447.245	C25H30N6O2	1346242-81-6	HMDB0251903	67462786	32.9304263223704	79.5954415164099	47.4216266521697	113.132314762557	48.9065104377979	96.3742719584368	24.7745564560426	20.3639458462662	17.4873459398497	39.3458713582843	40.4986954609263	62.793581558188	48.8762825907974	46.2545950254118	46.8774733573229	Alkaloids	--	--	-	-	-	-
POS00415	Imatinib	192.4	476.249	C29H31N7O	152459-95-5	HMDB0014757	5291	620.600788491867	284.933405121608	282.118108251978	201.986592159554	382.321956454449	244.050420208161	309.308948824319	325.130495782488	588.753816659892	295.466787406434	252.224422580751	273.84861728334	276.963281158703	289.292272331066	274.36670609993	Alkaloids	Nicotinic acid alkaloids	Pyridine alkaloids	-	-	-	-
POS00416	(2R,7R,8R,9R,10S,20S)-7,8,9,19-tetrahydroxy-6,17-bis(hydroxymethyl)-2,6,10,17-tetramethyl-hexacyclo[12.8.1.01,14.02,11.05,10.015,20]tricos-12-ene-20-carboxylic acid	173.9	517.313	C30H46O8	--	--	45359600	324.993347480264	307.270718934053	256.388931709738	293.071411742786	255.427529452306	223.202414442512	352.16535926676	220.502092241875	306.780259505467	292.521851588556	317.772385264786	291.077027569312	293.820626671005	292.73650346261	283.183676247516	Terpenoids	Triterpenoids	Oleanane triterpenoids	-	-	-	-
POS00417	Coproporphyrin III	269.7	655.276	C36H38N4O8	--	HMDB0000570	--	408.861246903746	318.545358262524	344.677113879888	282.05736115352	263.880287135415	266.321219459618	200.426741454136	290.17649782949	249.688720084398	166.684090101968	148.356	227.140442334629	270.305372104672	240.653564092927	242.682071948979	--	--	--	C05770	ko01100//Metabolic pathways;ko01110//Biosynthesis of secondary metabolites;ko01240//Biosynthesis of cofactors;ko00860//Porphyrin metabolism	Global and overview maps;Metabolism of cofactors and vitamins	Metabolism
POS00418	2-[(2-methoxyphenoxy)methyl]oxirane	142	163.075	C10H12O3	2210-74-4	--	98357	218.294919150937	180.818015754496	139.138931945175	158.338303462743	151.778339060532	144.073825720827	368.424970648269	150.999800418357	223.486033834492	90.9010386275256	94.0845803024804	114.525382148054	189.624385918615	180.957157930735	170.360136462458	--	--	--	-	-	-	-
POS00419	NAE(14:0)	227.4	272.258	C16H33NO2	142-58-5	--	8890	129.437424054489	128.186503568485	131.816373932422	140.708369886049	118.790035885793	119.340348017709	148.005490680565	151.709531716073	188.128431979225	104.527631523516	97.8382121918119	109.797283339226	132.732129961268	132.68428795261	143.365806464643	Fatty acids	Fatty amides	N-acyl ethanolamines (endocannabinoids)	-	-	-	-
POS00420	3-[4-Hydroxy-5-methoxy-2-(2-oxoheptyl)phenyl]propanoic acid	215.5	309.167	C17H24O5	--	--	138990115	64.5645007925323	190.894692920777	99.2493307426617	153.72793290623	110.581706450392	127.701079934634	164.043043254155	125.831322386988	122.241023162952	107.666924072288	228.389301979165	99.709371479967	135.727496926984	119.142604642385	204.83103749799	--	--	--	-	-	-	-
POS00421	Marbofloxacin	178.5	345.136	C17H19FN4O4	115550-35-1	HMDB0254332	60651	75.6087548146821	151.562479246663	66.7126933715387	99.8100971147814	115.133907137053	99.1345445088772	135.062924177802	215.595354092582	263.286946208315	165.803703537153	190.936981840903	190.890558581496	147.430911795127	205.060983235576	133.879002073741	Alkaloids	--	--	-	-	-	-
POS00422	(1'S,6'S,7'R,8R)-4,4,6',10',10',13'-hexamethylspiro[10H-[1,4]dioxepino[2,3-g]indole-8,11'-3,13-diazatetracyclo[5.5.2.01,9.03,7]tetradecane]-9,14'-dione	208.8	478.265	C28H35N3O4	--	--	24066887	263.811766343395	649.532813493794	338.623534372469	421.619982403242	298.517771970128	350.953157705743	565.082442850457	506.596089864213	493.474614167231	363.862419417211	368.777191086251	267.97661453059	398.821200705893	391.90808434489	379.162909709281	Alkaloids	Peptide alkaloids	Indole diketopiperazine alkaloids (L-Trp, L-Pro)	-	-	-	-
POS00423	(2S,3S,8S,9R,10R,13R,14S,17S)-3-hydroxy-17-[3-hydroxy-5-(2-hydroxypropan-2-yl)-2-methyloxolan-2-yl]-4,4,9,13,14-pentamethyl-2-[(2R,3R,4S,5S,6R)-3,4,5-trihydroxy-6-(hydroxymethyl)oxan-2-yl]oxy-1,2,3,7,8,10,12,15,16,17-decahydrocyclopenta[a]phenanthren-11-one	239.6	649.403	C36H58O11	--	--	146116123	53.0850459366984	49.7698077208958	53.8028372772273	42.2916334180572	44.1864709139028	48.5581436415651	44.2261436673197	43.0620917243109	44.3548239144965	35.2591969660112	32.0504476267538	34.9135192960961	43.2024265158807	45.6105098858162	52.5167153718214	Terpenoids	Triterpenoids	Cucurbitane triterpenoids	-	-	-	-
POS00424	(E,2S,3R,4R,5S)-4-acetoxy-2-amino-3,5,14-trihydroxy-icos-6-enoic acid	211.5	414.285	C22H41NO7	110231-33-9	--	24066884	136.238194016553	143.654652775979	133.43305683682	96.7274446935815	106.857394474609	129.496098295829	132.142510011032	109.388066278559	121.052305143748	43.8419668630072	53.1498957774271	49.4781933902648	105.327566404111	101.158055018563	101.198580740295	Fatty acids	Sphingolipids	Sphingoid bases	-	-	-	-
POS00425	3,5,6,8-tetrahydroxy-1-methyl-9,10-dioxo-7-[(2S,3R,4R,5S,6R)-3,4,5-trihydroxy-6-(hydroxymethyl)tetrahydropyran-2-yl]anthracene-2-carboxylic acid	134.3	475.083	C22H20O13	1343-78-8|1260-17-9	--	10255083	15.6449117735815	18.6489314427121	16.7392082423535	17.4167625136592	14.2579925862597	22.1218	16.6051854064967	24.2459571940533	20.3447392933555	14.629176646088	20.8571522225938	15.7987573769082	16.4419529723875	15.7947564885963	13.8128674113321	Polyketides	Polycyclic aromatic polyketides	Anthraquinones and anthrones	-	-	-	-
POS00426	(2S,3S,9R,13R,14S,16R)-2,16-dihydroxy-17-[(1R)-1-hydroxy-1,5-dimethyl-2-oxo-hex-5-enyl]-4,4,9,13,14-pentamethyl-3-[(2R,3R,4S,5S,6R)-3,4,5-trihydroxy-6-(hydroxymethyl)tetrahydropyran-2-yl]oxy-1,2,3,7,8,10,12,15,16,17-decahydrocyclopenta[a]phenanthren-11-one	241	665.397	C36H56O11	--	--	45783224	54.857540504388	66.9025320786958	566.254252574745	313.319946767032	218.654108993217	153.167374865602	599.808327722547	201.606529744997	458.064125828728	131.538480124777	178.741153040221	172.019420215553	405.378278581205	371.735464475658	406.543876017102	Terpenoids	Triterpenoids	Cucurbitane triterpenoids	-	-	-	-
POS00427	m-Nifedipine	179.2	347.124	C17H18N2O6	21881-77-6	HMDB0254280	89082	61.2299091030605	69.6600705815273	56.5700292923485	54.103498462198	46.5303190785176	43.9000751980114	121.703224789565	123.40747127036	104.939318999226	107.727627886648	114.254678456368	390.693972575251	91.1241643338176	87.9225417945871	89.5084580736274	--	--	--	-	-	-	-
POS00428	Ezetimibe	242.6	410.159	C24H21F2NO3	163222-33-1	HMDB0015108	150311	26.7984638694383	25.747865098069	11.986745667907	38.4955214960786	43.2346427258426	31.4386244429326	29.4792976563852	34.5344932290613	76.4492242710713	123.451377199378	134.829657574048	44.4992735092623	48.7392309259304	54.3614169628922	51.0790027125773	Alkaloids	--	--	-	-	-	-
POS00429	LPG(17:1)	316.1	479.279	C23H45O9P	1246298-11-2	--	75960344	165.263545764773	143.384183692651	140.478276149295	222.760126256555	327.606953167974	206.480499700301	258.088714947833	193.60576757028	301.059587116988	194.564805492212	222.15620249041	285.467844378501	216.263045146225	249.047266185202	280.045412537362	Fatty acids	Glycerophospholipids	Glycerophosphoglycerols	-	-	-	-
POS00430	2-[(4-hydroxy-3,5-dimethoxy-phenyl)methoxy]-6-(hydroxymethyl)tetrahydropyran-3,4,5-triol	140.1	347.131	C15H22O9	--	--	51136354	422.288046964931	345.766497545111	290.433191318745	291.057707904835	297.597040324851	286.611870144218	394.562910190166	350.886369117469	457.849	291.927185445119	286.697605299202	362.343729150735	294.361532350636	310.845203138446	301.459494044493	Shikimates and Phenylpropanoids	--	--	-	-	-	-
POS00431	5-chloro-2,4-dihydroxy-6-methyl-3-[(2E,4E)-3-methyl-5-[(1R,2R,6R)-1,2,6-trimethyl-3-oxo-cyclohexyl]penta-2,4-dienyl]benzaldehyde	248.5	405.181	C23H29ClO4	26166-39-2	--	11258227	14.6542190918508	12.9605412882601	32.5508	6.50442599173801	16.4885362230299	11.1927190978975	26.9575206212077	24.2259870111267	8.20617693176269	113.332140459829	53.6246713996357	96.3830032045408	34.9766716727865	36.065823002227	34.1909693948559	Terpenoids	Meroterpenoids	Tetraketide meroterpenoids	-	-	-	-
POS00432	Kaempferol 3-O-β-D-glucuronide	169.3	463.087	C21H18O12	22688-78-4	--	5318759	183.195583698095	267.159120717187	246.138430675054	178.969734960097	188.353782996872	260.792259649353	270.783163119729	401.016063603416	211.155276410832	154.898415519773	184.856511856173	203.383967916284	289.314239755845	190.354084700578	276.98647092303	Shikimates and Phenylpropanoids	Flavonoids	Flavonols	-	-	-	-
POS00433	(3E,5S,7R,8R,11E,13S,15R,16R)-3,5,7,11,13,15-hexamethyl-8,16-bis(oxazol-5-ylmethyl)-1,9-dioxacyclohexadeca-3,11-diene-2,10-dione	275.1	481.27	C28H38N2O6	72263-05-9	--	45782818	74.3114652214241	44.1530420245206	46.3345698839609	64.2490667047047	113.520149013786	108.274678709952	139.784923375048	121.637918390082	156.652691034146	125.268355062182	138.770231635206	300.822250045257	97.5896861164143	113.448067360029	151.31208831336	Polyketides	--	--	-	-	-	-
POS00434	12,25-bis(1,1-dimethylallyl)-3,5,16,18-tetrazaheptacyclo[14.10.0.03,14.04,12.06,11.017,25.019,24]hexacosa-6,8,10,19,21,23-hexaene-2,15-dione	287.7	491.279	C32H36N4O2	--	--	163560	177.489631191102	190.702216304446	113.704892586704	315.076446689634	578.226571308795	299.958795171791	207.892923379872	635.502029286326	320.731698241968	149.66976288712	169.352729989447	145.684417853347	298.970736046579	246.964634471365	232.886270796704	Alkaloids	Peptide alkaloids	Indole diketopiperazine alkaloids (L-Trp, L-Trp)	-	-	-	-
POS00435	[(2R,3S,4S,5R,6S)-3,4,5-trihydroxy-6-(5-hydroxy-2-methyl-4-oxo-chromen-7-yl)oxy-tetrahydropyran-2-yl]methyl (4R)-4-(1-hydroxy-1-methyl-ethyl)cyclohexene-1-carboxylate	175.9	503.191	C26H32O11	--	--	10625791	274.584722999158	282.492823550838	264.42561328096	118.333403526931	152.414537207494	144.703520688953	90.1135746013188	109.614169295473	108.153520623461	25.3732756608497	21.2770634958679	88.0786426862938	122.444630402354	129.136962937843	132.084	Polyketides	Chromanes	Chromones	-	-	-	-
POS00436	methyl 3-hydroxy-2-[[3-hydroxy-2-[[3-hydroxy-2-[[3-phenyl-3-(1H-pyrrole-2-carbonylamino)propanoyl]amino]propanoyl]amino]propanoyl]amino]butanoate	148.8	530.224	C25H33N5O9	--	--	138989900	20.6537766178075	27.8827404930306	18.4672037442864	18.1065425322651	20.3167475756222	18.103747297883	53.8425197491276	36.2562109372118	57.793398867163	14.5802999404395	45.3757811315125	72.4423953662027	24.5926008836698	31.3548584522438	23.9156063243144	Amino acids and Peptides	Small peptides	Tripeptides	-	-	-	-
POS00437	Picfeltarraenin IA	256.5	763.424	C41H62O13	97230-47-2	--	393059	330.786661793787	378.168920223357	250.83625349652	187.117586124807	158.27747312092	118.655953615444	294.465198513567	136.524616196733	206.608592174324	54.8885846333838	60.3568455525995	62.8181813924938	217.851100469474	199.126012362762	217.242392430376	Terpenoids	Triterpenoids	Cucurbitane triterpenoids	-	-	-	-
POS00438	Rifabutin	219.4	829.449	C46H62N4O11	72559-06-9	--	135398743	0.782179487337905	6.61984793653312	2.73802674164413	50.2170264029808	35.1969726445107	45.4290884848731	21.987661519847	14.7566281756129	28.3144255205725	92.187275902693	140.847969393946	75.2270515186392	51.1239723730586	50.2610224153546	48.9231594449225	Polyketides	Macrolides	Ansa macrolides	-	-	-	-
POS00439	Pterosin B	174.6	219.138	C14H18O2	34175-96-7	--	115049	141.117870586109	150.112324135736	124.123434460504	144.087320015128	185.366767841077	171.928541418573	208.789308045575	181.623562425542	211.553547641796	124.634492911303	130.668086756857	145.049149153163	168.569600498171	166.196859351606	153.94159502368	Terpenoids	Sesquiterpenoids	Illudalane sesquiterpenoids	-	-	-	-
POS00440	Pyrraline	45.9	237.123	C12H18N2O4	74509-14-1	HMDB0033143	14274616	53.2061555164816	88.8580968471489	68.1861982691719	48.2053928175085	78.8320457669107	230.298661908491	45.3046906016231	54.1285382438958	46.5449179003726	79.9508811837476	67.7666468306822	77.0172790438442	105.827367307349	68.7292349561869	103.921182395672	Alkaloids	Proline alkaloids	Pyrrole alkaloids	-	-	-	-
POS00441	1-[2,4-dihydroxy-6-[(2S,3R,4S,5S,6R)-3,4,5-trihydroxy-6-(hydroxymethyl)tetrahydropyran-2-yl]oxy-phenyl]-3-(4-methoxyphenyl)propan-1-one	188.4	451.163	C22H26O10	--	--	25799413	326.73327898752	233.411469603699	208.498405325534	193.83163181937	189.551303369585	231.815056144682	425.537397077891	498.906012353212	501.887987618875	455.202265641202	415.840362890409	491.048801970516	328.019107195827	361.564885993204	356.179310954254	Shikimates and Phenylpropanoids	Flavonoids	Chalcones	-	-	-	-
POS00442	Raffinose	73.5	505.182	C18H32O16	512-69-6|17629-30-0	HMDB0003213	439242	7.48293070715059	16.4929044171493	8.38180672881167	134.935812094459	208.40342644033	169.974155908234	50.448672292356	43.8982049775373	88.3452890075208	293.558574206351	211.883840716657	320.802937278022	170.717678922451	169.988810041442	167.657611725922	Carbohydrates	Saccharides	Polysaccharides	C00492	ko01100//Metabolic pathways;ko02010//ABC transporters;ko00052//Galactose metabolism	Carbohydrate metabolism;Global and overview maps;Membrane transport	Environmental Information Processing;Metabolism
POS00443	Veratrosine	184.4	554.354	C33H49NO7	475-00-3	--	23616879	271.91359427604	274.573304302418	265.076428316105	216.216153544037	251.40888176409	220.670301303247	319.715369113508	286.490641736047	351.577618822395	227.914279269458	251.46427795382	218.975882645452	250.77241039836	252.130324978791	273.254377469973	Alkaloids	Pseudoalkaloids	Steroidal alkaloids	-	-	-	-
POS00444	9-Dihydro-13-acetylbaccatin III	191.7	631.276	C33H42O12	142203-65-4	--	3083352	23.9904156904764	34.7530988047025	21.652428079425	55.364895692326	55.6769899564371	43.9154783938244	67.5556734965871	58.4609203077075	33.6881791932727	46.9735650674384	55.8691656537818	50.8798372320324	45.5278819457717	58.8525249278377	31.9248407454515	Terpenoids	Diterpenoids	Taxane diterpenoids	-	-	-	-
POS00445	4,5-dimethyl-2-[1-[5,9,16-trihydroxy-10,14-dimethyl-7-[3,4,5-trihydroxy-6-(hydroxymethyl)tetrahydropyran-2-yl]oxy-3-oxapentacyclo[9.7.0.02,4.05,10.014,18]octadecan-15-yl]ethyl]-2,3-dihydropyran-6-one	229.7	653.353	C34H52O12	--	--	45359690	135.392203131189	107.032856704766	67.1732767037284	56.8369115733789	73.7672760649388	26.8248260201344	69.866067545603	12.138069128823	28.4229036476912	4.9932779706827	7.79551519846954	8.36698823937696	49.4415725585231	47.2431741134553	45.9681053793052	Terpenoids	Steroids	Ergostane steroids	-	-	-	-
POS00446	Cue-lure	164.2	207.101	C12H14O3	3572-06-3|26952-37-4	HMDB0033594	19137	262.507126815478	648.310838180287	562.903680964218	556.395385440143	326.014167747324	227.67066074654	739.091178293957	710.511493984509	210.765326097679	168.088017010852	623.248480474106	138.280380834369	220.89637694599	232.729133783329	221.380982213733	Shikimates and Phenylpropanoids	--	--	-	-	-	-
POS00447	3-hydroxy-N-(2-methylpropyl)-3-phenylpropanamide	236	222.149	C13H19NO2	--	--	154807467	48.0427115159714	41.7137914105957	78.3020183568721	91.5950672167948	92.4652037798605	134.938057139772	172.391044989408	244.464475601295	194.078475412445	136.820297046239	179.065491921219	295.716662017183	138.529262340473	138.348668744206	144.126600534475	Alkaloids	Pseudoalkaloids	Phenylalanine-derived alkaloids	-	-	-	-
POS00448	8-Hydroxy-2'-deoxyguanosine	27.4	284.099	C10H13N5O5	88847-89-6	HMDB0003333	135440064	203.307291907229	298.024414173384	287.528031931661	425.698117496991	300.929646277356	492.515426873033	248.889681720393	397.468954993244	253.584415624874	480.758326031554	389.420772260448	435.593482229432	321.941276252851	339.382868305399	360.395369727055	Carbohydrates	Nucleosides	Purine nucleos(t)ides	-	-	-	-
POS00449	(E)-3-(4-hydroxy-3,5-dimethoxy-phenyl)-N-[2-(4-hydroxyphenyl)ethyl]prop-2-enamide	180.5	344.152	C19H21NO5	200125-11-7	--	25245053	358.767963322499	488.333749393621	318.746879638731	554.196804866891	584.367761839351	537.090946743808	262.251789679001	213.652993162082	245.150229809446	290.141219874783	358.608672293083	349.506068314018	170.632620133579	238.937258192636	212.436305775618	Shikimates and Phenylpropanoids	Phenylpropanoids (C6-C3)	Cinnamic acid amides	-	-	-	-
POS00450	NAE(22:0)	349.1	366.373	C24H49NO2	94109-05-4	--	3023585	2140.30861870687	1386.71739149559	1795.0081985823	1333.00104325925	1597.66071472904	1302.42047198741	1862.52929399336	1522.0642482386	1386.55749968903	1658.19404225011	1392.46717504573	1136.44878223623	1858.49445262797	2345.3887247291	2041.04783788245	Fatty acids	Fatty amides	N-acyl ethanolamines (endocannabinoids)	-	-	-	-
POS00451	2-(9,10-Dihydroxyoctadecanoylamino)-3-hydroxybutanoic acid	215.1	418.316	C22H43NO6	--	--	146116031	21.2048069926922	66.6278643297375	51.8090572762249	56.1444036928973	39.8431088262521	59.9548797227686	57.4430197322341	91.7781313208204	117.698581893017	171.995992131632	231.402502125429	91.4031962242195	123.639743171671	77.6893331781806	104.058173880249	Fatty acids	Fatty amides	N-acyl amines	-	-	-	-
POS00452	6-hydroxy-3-(2-oxochromen-7-yl)oxy-7-[(2S,3R,4S,5S,6R)-3,4,5-trihydroxy-6-(hydroxymethyl)tetrahydropyran-2-yl]oxy-chromen-2-one	159.2	483.092	C24H20O12	438578-91-7	--	21604673	51.1826406886213	80.5660353964487	83.2936135545658	65.9656749127486	56.8123706212276	63.6359149904343	96.2630772061568	84.3998922859524	89.2298189152559	100.47716428297	112.935744764798	112.171151695246	79.0761328601375	70.1734632801001	116.985760913308	Shikimates and Phenylpropanoids	Coumarins	Simple coumarins	-	-	-	-
POS00453	5-hydroxy-2-(4-methoxyphenyl)-7-[(2S,3R,4S,5S,6R)-3,4,5-trihydroxy-6-[[(2R,3R,4R,5R,6S)-3,4,5-trihydroxy-6-methyl-tetrahydropyran-2-yl]oxymethyl]tetrahydropyran-2-yl]oxy-chroman-4-one	174	577.192	C28H34O14	14259-47-3	--	9938500	1790.38327914509	1852.04913565974	1814.99640851294	2052.7179162073	1322.88806801557	1000.98675680777	944.238975083291	752.610217080378	760.071442095822	610.046219211658	670.618260352968	718.071724925273	822.60024215975	771.555472731548	768.733200333199	Shikimates and Phenylpropanoids	Flavonoids	Flavanones	-	-	-	-
POS00454	Lanatoside C	214.8	967.497	C49H76O20	17575-22-3	HMDB0249790	3879	22.6866485722773	49.2164179196143	19.6796755593256	17.0093830901835	8.5955949913817	10.2701212463568	30.4643176543986	23.6624045818279	9.78943711665206	0.125358867597313	0.125196269002272	0.131541624369732	15.891633635626	16.6228800645258	12.0763011477239	Terpenoids	Steroids	Cardenolides	-	-	-	-
POS00455	3-(4-Methoxy-3-methyl-6-oxopyran-2-yl)propanoic acid	149	213.077	C10H12O5	--	--	146115863	56.8295286818992	36.8073614587483	73.9811037456265	37.8389127095666	58.0096341695183	58.2036226447275	57.6937928627145	61.1908598052075	53.4405738256672	92.935330494657	42.3625254830702	68.425301015458	41.8829571108052	33.0605523862959	33.8546892112821	Polyketides	Cyclic polyketides	2-pyrone derivatives	-	-	-	-
POS00456	(1S,2R,4R,7Z,11S,12S)-12-[(dimethylamino)methyl]-4,8-dimethyl-3,14-dioxatricyclo[9.3.0.02,4]tetradec-7-en-13-one	198.9	276.196	C17H27NO3	870677-05-7	--	129395999	78.2624930421433	95.3211713934673	60.2763176782602	245.942871175414	235.382847210395	177.378619751423	118.422578627036	162.156973660705	78.2384965504235	11.6925368992423	26.6451647651079	24.6442915188325	109.37757388664	107.755785375281	108.068799699803	Terpenoids	Sesquiterpenoids	Germacrane sesquiterpenoids	-	-	-	-
POS00457	Gabapentin enacarbil	207.5	330.191	C16H27NO6	478296-72-9	HMDB0252567	9883933	627.90727973267	686.516707062631	677.556378776518	707.405301701885	632.853718916475	963.24960803973	1370.80698288357	1572.41447353704	1388.4539791764	79.8595109454478	117.407680058287	101.902494212033	734.749811420307	739.502382388309	722.244234073485	--	--	--	D09539	ko07033//Anticonvulsants	Chronology: Nervous system agents	Drug Development
POS00458	Bucindolol	188.4	364.198	C22H25N3O2	71119-11-4	HMDB0249420	51045	20.5405043418533	71.2040240209979	44.606341961758	222.389532889039	196.955917393404	189.225557307348	44.6999380862122	159.997947408648	55.9306975687228	93.2799645388503	92.9885645428048	103.432532988064	113.248172549326	107.54128522044	106.338660654185	Alkaloids	Tryptophan alkaloids	Simple indole alkaloids	-	-	-	-
POS00459	Arachidonoylcarnitine (Car(20:4))	281	448.337	C27H45NO4	36816-11-2	HMDB0006455	136212424	98.8938858649823	112.415092808818	116.269989303474	118.840832496932	104.434510459412	143.610061338392	146.634410161414	156.663103901798	169.126171450746	118.136807524162	106.903535708625	116.404165172731	98.8907401199109	141.018797504959	111.909586282164	Fatty acids	Fatty esters	Fatty acyl carnitines	-	-	-	-
POS00460	(8E,12E)-3-benzyl-11-hydroxy-6,8,10,12,14-pentamethyl-15-sec-butyl-1-oxa-4-azacyclopentadeca-8,12-diene-2,5-dione	222.1	470.333	C29H43NO4	--	--	44511402	7.66705263258328	2.23529536481981	6.3547233430264	7.64410009117013	3.8871181266026	30.1913278230461	9.15520264070236	7.82708848922322	3.43256650640725	13.9993909006468	13.2444441430579	14.5887205991748	10.7712907977809	9.05024256397042	5.90545838794514	Amino acids and Peptides	Oligopeptides	Depsipeptides	-	-	-	-
POS00461	(2S)-2-[[(2S)-4-amino-2-[[(3R)-3-hydroxydodecanoyl]amino]-4-oxo-butanoyl]amino]-N-(1-formyl-3-methyl-butyl)pentanediamide	217.1	538.359	C27H49N5O7	--	--	14580458	299.242953553271	279.857257405039	287.564658426571	183.825511440389	256.909770603088	224.915615165374	278.494480145749	240.743804746584	309.914621011668	92.4504046818923	179.118908659445	88.1276103969472	240.398827551879	227.719070230758	230.500931497066	Amino acids and Peptides	Oligopeptides	Lipopeptides	-	-	-	-
POS00462	Cinaciguat	258.5	548.275	C36H39NO5	329773-35-5	HMDB0250257	9808022	22.4878764141483	24.6248800166931	27.7963761338282	157.651273278406	249.262065382811	74.2930225958001	35.8448887976036	190.265365175078	89.5817820082608	581.963279946493	905.74385217854	807.418960320942	143.692509906204	182.748554094304	130.912293088617	--	--	--	-	-	-	-
POS00463	Nelfinavir	274.4	568.327	C32H45N3O4S	159989-64-7	HMDB0014365	64143	68.5257944737478	69.2352637703429	49.5567971498007	80.8106026373492	113.068925787115	90.5483472554471	131.912369641672	110.18	164.897036362253	124.578793179558	133.594091039513	156.187252349375	115.574	115.522683834368	115.428975453549	--	--	--	-	-	-	-
POS00464	(2S)-N-[(2E,4E,6S,7R)-7-[(3S,4R)-3,4-dihydroxy-5-[(1E,3E,5E)-7-(4-hydroxy-2-oxo-1H-pyridin-3-yl)-6-methyl-7-oxo-hepta-1,3,5-trienyl]tetrahydrofuran-2-yl]-6-methoxy-5-methyl-octa-2,4-dienyl]-2-[(2R,3R,4R,6S)-2,3,4-trihydroxy-5,5-dimethyl-6-[(1E,3E)-penta-1,3-dienyl]tetrahydropyran-2-yl]butanamide	241.3	779.419	C43H60N2O12	--	--	135871572	370.737417432035	284.250254478478	258.792	194.30795916655	250.936113238915	111.084844400512	232.799638936966	80.1482852859425	130.012591999287	17.2472434451388	22.0202468343983	39.2670661274773	198.204641049586	175.595703242536	185.751274096745	Polyketides	Linear polyketides	Elfamycins	-	-	-	-
POS00465	3-hydroxy-2-[[3-(3-hydroxy-6-methyl-octanoyl)oxy-8-methyl-nonanoyl]amino]propanoic acid	224.1	414.285	C22H41NO7	--	--	102571583	49.8354090040717	98.2936207357689	84.5755369576241	105.508817715996	96.4769212258692	220.676144338756	107.762942486971	183.506434852644	137.978497554901	94.5710644822539	109.90805620115	99.703439370515	112.743746547832	110.363981468044	113.545479746046	--	--	--	-	-	-	-
POS00466	N,N'-Diacetylchitobiose	41.8	425.178	C16H28N2O11	35061-50-8	HMDB0062702	439544	62.5473194152275	38.0395419086707	24.5163458841964	30.4960234414499	17.9776854853405	34.3233561699162	25.1424450502798	20.9415861054288	15.4240610196036	4.83464074747981	2.67940222657559	5.71988847796354	20.6555198118887	15.3200866534125	21.9938264592116	Carbohydrates	Aminosugars and aminoglycosides	Aminosugars	C01674	ko01100//Metabolic pathways;ko02010//ABC transporters;ko00520//Amino sugar and nucleotide sugar metabolism	Carbohydrate metabolism;Global and overview maps;Membrane transport	Environmental Information Processing;Metabolism
POS00467	Flaconitine	181.1	670.328	C36H49NO12	77181-26-1	--	53595	53.8324942879675	61.070683458289	57.3581	46.3036249928059	60.0177396916936	55.1788925966009	48.3741480337659	39.3199499958575	43.0722636171266	41.1569687465519	38.691795961416	36.9510972636929	43.4158821897914	44.8030806046126	52.5636599071695	Alkaloids	Pseudoalkaloids	Terpenoid alkaloids	-	-	-	-
POS00468	Erythromycin estolate	265.8	772.484	C40H71NO14	3521-62-8	HMDB0251938	3258	236.797960412798	356.066403967259	173.088838304215	130.449373396828	94.0584761724977	74.0515982754987	289.441725901194	84.6987069249564	118.521782979567	56.0333308372077	52.4190530659509	39.2173586295249	123.483357490361	126.709156845852	125.158377609636	Polyketides	Macrolides	Erythromycins	-	-	-	-
POS00469	3,5-Dimethoxyphenol	163.1	155.07	C8H10O3	500-99-2	HMDB0059966	10383	105.43692883599	97.1568390487052	112.625057438539	71.0883384393565	53.4224067090331	68.4284181888724	71.5819793209574	107.631809358773	70.8258080531693	44.3076224579479	62.4320364226768	51.4413235812308	71.2430322941906	71.8160446160204	68.0446315244824	Polyketides	Phloroglucinols	Acyl phloroglucinols	-	-	-	-
POS00470	Butylated hydroxytoluene	198.3	219.174	C15H24O2	88-26-6	HMDB0032048	6929	180.025272418027	209.604860030295	301.812638388316	224.618846884953	229.611137674422	189.472887255782	289.552934489186	193.985	330.788729290617	204.024100411831	196.937078968587	214.328738997573	292.166594174312	218.556	214.434765273942	Shikimates and Phenylpropanoids	--	--	-	-	-	-
POS00471	Imiquimod	158.9	241.143	C14H16N4	99011-02-6|9050-31-1	HMDB0014862	57469	127.332855138067	135.95090518804	115.036103413817	247.731858395366	237.138039624043	97.9294428132827	177.928642264654	215.059038695691	232.399769555863	177.185315076463	178.770591813644	181.548234322411	163.067935984919	144.492929104349	200.696418664484	Alkaloids	Anthranilic acid alkaloids	Quinazoline alkaloids	-	-	-	-
POS00472	2-(6-hydroxy-2-methyl-1,2,4a,5,6,7,8,8a-octahydronaphthalen-1-yl)pyran-4-one	242.6	261.148	C16H20O3	--	--	154812556	14.8099930189827	17.4348060878816	21.3995460666551	24.8984990394292	19.1834275083294	15.9282138188859	24.0678540060359	23.924143300252	484.216633601677	16.2414034106745	22.7354351529994	22.730026453345	43.4207467638584	47.4958588143561	42.0376538465513	Polyketides	Cyclic polyketides	Decalins with 2-pyrones	-	-	-	-
POS00473	Butein	175.2	273.076	C15H12O5	487-52-5|21849-70-7	--	5281222	153.717006796669	182.533007757094	174.222553940471	139.169929503334	195.709157987178	170.839501615828	279.630019440941	316.53976861746	313.547776302989	207.874257771841	241.102006464427	196.71302947851	209.612996987783	205.86296804661	195.794166015291	Shikimates and Phenylpropanoids	Flavonoids	Chalcones	C08578	ko00941//Flavonoid biosynthesis	Biosynthesis of other secondary metabolites	Metabolism
POS00474	Benzylacyclouridine	142.8	277.118	C14H16N2O4	82857-69-0	HMDB0246756	54929	50.8129632606463	52.0769236501964	70.1180893151978	51.4408338090873	52.9110170843122	58.5864033629052	124.329110427296	110.587544734863	130.805398903786	172.452620893402	132.539331928273	174.445371339268	96.5994364410766	97.4204023970409	151.730088639599	Alkaloids	--	--	-	-	-	-
POS00475	Urapidil	187.7	388.233	C20H29N5O3	34661-75-1	HMDB0259712	5639	161.520070389632	179.193840469838	155.413993220772	120.302176303642	153.18066900329	125.629894168532	198.95568084895	140.364892154434	213.615688652356	127.561902934666	109.373969984299	80.6391765073737	153.788091508849	168.906639103375	167.130236438623	Alkaloids	Tryptophan alkaloids	--	-	-	-	-
POS00476	N6022	162.8	397.165	C24H22N4O3	1208315-24-5	HMDB0255305	44623946	210.788323455922	279.970811311334	221.71124197571	95.5457696683419	96.6098186672646	196.520940734181	303.812880314131	317.923420627427	290.690882803664	228.007371244196	238.649478101101	281.664865340627	200.238819575941	238.664720530324	194.490086669343	Alkaloids	--	--	-	-	-	-
POS00477	Heptamethoxyflavone	187.1	415.139	C22H24O9	1178-24-1	HMDB0037689	150893	136.630949410048	168.430967911918	146.785404053819	161.677695468553	202.472933351839	198.824879073982	93.3623482896461	61.7928031994004	85.3696863661817	69.7325420328355	60.2363513205753	57.813623927802	124.620586728705	122.542409006339	118.028683750339	Shikimates and Phenylpropanoids	Flavonoids	Flavonols	-	-	-	-
POS00478	3-hydroxy-3-methyl-5-oxo-5-[[(2R,3S,4S,5R,6S)-3,4,5-trihydroxy-6-[5-methoxy-2-(3-methoxy-3-oxopropyl)phenoxy]oxan-2-yl]methoxy]pentanoic acid	140.5	499.184	C23H32O13	--	--	146115956	3.52218775129373	3.41453479584797	3.54069469335275	2.72824043236846	2.7206	1.49455614250899	4.09505784016083	5.05014439265016	5.04020514585926	19.3080963793036	10.4201583371729	14.2192405979352	5.11709211388201	3.96676323846083	4.60021358854498	--	--	--	-	-	-	-
POS00479	GSK343	187.7	524.308	C31H39N7O2	1346704-33-3	HMDB0252956	71268957	86.389084723753	82.3877052482033	73.7607169085675	64.8330961444566	63.3014208840831	85.4899288224383	66.251132410273	54.1854127795311	70.6619935199533	52.4083658607174	54.3280461604157	43.3466435552217	72.0795242703157	72.1576178003441	65.663249601949	Alkaloids	Tryptophan alkaloids	--	-	-	-	-
POS00480	Fesoterodine (fumarate)	200.9	394.28	C26H37NO3	286930-03-8|286930-02-7	HMDB0015648	6918558	212.984475184781	164.22161416449	185.425061881847	181.739230074971	223.963499170193	209.98905387065	220.836545091312	244.051388260994	242.007370036801	363.157064747936	338.913065855897	322.268967948763	275.515142775839	250.15516350204	258.217438071035	Alkaloids	Pseudoalkaloids	Phenylalanine-derived alkaloids	-	-	-	-
POS00481	Febantel	229.4	429.118	C20H22N4O6S	58306-30-2	HMDB0252182	135449328	42.677430167486	40.7088211350146	46.3183375783051	34.3135903319271	29.3164718629504	35.0704097533407	40.4416650649832	40.2291782980769	39.5321556184292	35.2353119675722	31.4085221449411	38.7241302083257	40.0665201038396	39.969075799812	39.1720781177427	Alkaloids	--	--	-	-	-	-
POS00482	N-Desmethyl imatinib	182.4	480.244	C28H29N7O	404844-02-6	HMDB0013862	9869737	504.013	615.123062158018	471.01135144829	698.036175807363	756.351664755897	720.957714287079	430.805633741107	871.372362466919	392.733847484276	172.300154491821	655.677406715583	252.984599509911	707.861646523001	740.165481443728	725.663630213524	Alkaloids	Nicotinic acid alkaloids	Pyridine alkaloids	-	-	-	-
POS00483	Rociletinib	229.4	538.225	C27H28F3N7O3	1374640-70-6	HMDB0257287	57335384	86.3547343843534	66.4748833332155	77.2320728115108	73.475749280667	131.13962242113	136.42481739921	96.0497141419284	87.0480465807271	48.1188898976849	95.3519561122237	64.7026913722217	156.088627383266	91.4268662261554	94.6850523966047	91.6400415918616	Alkaloids	--	--	-	-	-	-
POS00484	Euphorbia factor L7b	298.9	563.265	C33H40O9	93550-95-9	--	74962707	92.7436795697956	58.3596105203883	68.863180532384	13.5068287792273	34.1977788862903	26.6139109144547	43.0677906154612	12.6758497391256	39.1910884167424	140.564966562402	178.514475890806	69.9991217353773	61.273516278726	64.9480364076663	69.0943342184145	Terpenoids	Diterpenoids	Lathyrane diterpenoids	-	-	-	-
POS00485	Endomorphin 1	194.9	593.28	C34H38N6O5	189388-22-5	HMDB0005773	5311080	43.9706191122984	99.9765145480732	63.4468764296049	54.3970328619841	44.7756221496154	36.4614850228559	81.4271905181564	39.4506190888806	45.3850875161882	16.3234502641305	20.0502039110977	18.4966050565491	48.2628530656648	47.6902201657032	48.0199732411955	Amino acids and Peptides	Small peptides	Tripeptides	-	-	-	-
POS00486	Fluorometholone	191.8	377.21	C22H29FO4	426-13-1	HMDB0014469	9878	43.6739924513037	39.5029376708644	27.9623322818235	164.960095433306	55.5025073747279	105.324242611974	41.9758369431272	70.1095186214483	55.7293912292891	230.879009680525	232.454518105055	240.093000692188	118.959995393531	107.427757449523	106.487223939983	Terpenoids	Steroids	Pregnane steroids	-	-	-	-
POS00487	Quinacrine (dihydrochloride)	164.7	400.218	C23H30ClN3O	83-89-6|69-05-6	HMDB0015235	237	220.407040289637	246.883939195254	200.399582885134	163.440930431004	160.281852536136	103.401289984993	221.132541803577	143.581234271948	208.963981852441	167.548018069844	202.49405932201	133.904994849023	198.140711965135	213.100041016498	219.809422541015	Alkaloids	--	--	-	-	-	-
POS00488	Sulfinpyrazone	178.6	405.129	C23H20N2O3S	57-96-5	HMDB0015269	5342	270.565085453542	285.295224733262	281.908867126616	213.56750709525	227.893135691998	228.444638144426	298.776257333635	269.836783924887	303.019267991074	228.657345129612	220.583287266189	252.684786992532	243.982794891734	258.088773968216	262.942579861187	Alkaloids	Anthranilic acid alkaloids	Quinazoline alkaloids	-	-	-	-
POS00489	N-Desmethyl Sildenafil	176.6	461.202	C21H28N6O4S	139755-82-1	HMDB0060932	135455980	35.1920183378266	224.154459327008	79.1332895291393	361.972839399305	162.353999785605	335.532354191296	180.180905708278	259.07521948479	143.531619098972	274.265139703804	224.929108258647	391.386168813053	255.869893315726	260.52785324594	262.038961703061	Alkaloids	Tryptophan alkaloids	Carboline alkaloids	-	-	-	-
POS00490	Maraviroc	240.6	514.337	C29H41F2N5O	376348-65-1|2414315-81-2	HMDB0015584	3002977	230.004989494305	226.037633759541	223.696591956684	216.553459138196	312.009998475162	225.97643270351	241.719308387635	48.3758129607599	141.654363653199	33.8692017747902	29.5938142588456	35.5521607762873	113.565591519756	111.870003111129	113.340963093619	Alkaloids	Ornithine alkaloids	Tropane alkaloids	-	-	-	-
POS00491	N-[3-isopropyl-19-[(4-methoxyphenyl)methyl]-16,20-dimethyl-2,5,8,14,18,21-hexaoxo-6-sec-butyl-17-oxa-1,4,7,13,20-pentazatricyclo[20.3.0.09,13]pentacosan-15-yl]acetamide	201.7	723.414	C38H56N6O9	--	--	45782841	7.59687449345701	12.1604424343699	7.46991761664012	13.8212565138204	15.6757202390063	9.83105263048314	30.1533329270749	10.953597209428	17.2473846421175	2.66697975413848	4.05734632132213	2.74161739853285	9.41254688287548	6.57771639851401	8.67738820512351	Amino acids and Peptides	Oligopeptides	Cyclic peptides	-	-	-	-
POS00492	(1R,2S,3S,4S,5S,8S,9S,12R)-5-hydroxy-4,8-dimethyl-13-methylene-tetracyclo[10.2.1.01,9.03,8]pentadecane-2,4-dicarboxylic acid	228.7	331.188	C20H28O5	4955-22-0	--	443451	19.7486695530879	56.619879593516	36.7315087047163	172.100410656391	158.397021923092	223.634359829159	70.3883205321866	118.75927000426	79.201693325438	51.7586223464141	59.6857071860838	42.9808525042762	96.9100212783518	94.6177738206864	94.601218482617	Terpenoids	Diterpenoids	Gibberellins	C11858	ko01100//Metabolic pathways;ko01110//Biosynthesis of secondary metabolites;ko00904//Diterpenoid biosynthesis	Global and overview maps;Metabolism of terpenoids and polyketides	Metabolism
POS00493	LG100268	242.6	346.212	C24H29NO2	153559-76-3	HMDB0244694	3922	1040.01677972003	461.059585215088	1308.72860822933	462.977095601245	968.41036109922	971.287439892957	1751.46932607603	1150.4735562969	688.544614864768	854.745046911331	653.711545580869	1128.07947206871	921.258939227102	612.338105893949	748.962870612306	Terpenoids	Diterpenoids	--	-	-	-	-
POS00494	S-Lactoylglutathione	25	362.097	C13H21N3O8S	25138-66-3	HMDB0062624	1083	2116.67018575453	1219.62219891553	1868.83947855264	380.147472363502	360.751841709838	131.780723165003	910.756088771801	627.614297597383	801.552292322138	94.4255594440041	118.995329551984	340.03169540271	657.024865191812	601.225410108361	691.782858453163	Amino acids and Peptides	Small peptides	Tripeptides	C03451	ko01100//Metabolic pathways;ko00620//Pyruvate metabolism	Carbohydrate metabolism;Global and overview maps	Metabolism
POS00495	(2S)-2-[[(2S)-4-amino-2-[[(2S)-2-[[(2S)-4-amino-2-[[(2S)-2-[[2-[[(2S)-2-[[(2S)-2-[[(2S)-2-amino-3-(4-hydroxyphenyl)propanoyl]amino]-4-methyl-pentanoyl]amino]-3-hydroxy-propanoyl]amino]acetyl]amino]propanoyl]amino]-4-oxo-butanoyl]amino]-4-methyl-pentanoyl]amino]-4-oxo-butanoyl]amino]-4-methyl-pentanoic acid	243.9	964.514	C43H69N11O14	168635-85-6	--	10306739	48.6649777680319	42.4657402402515	33.0611553607477	25.8275652522832	15.8004087760922	3.33251950400257	21.0526283363687	0.770882327230069	12.5377903185594	12.758767007075	7.22495561595138	0.131541624369732	16.2531404052366	22.9757715546173	15.6068731562359	Amino acids and Peptides	Oligopeptides	Linear peptides	-	-	-	-
POS00496	(2R,3S,4R,5R)-2-(hydroxymethyl)-5-[6-[(4-hydroxyphenyl)methylamino]purin-9-yl]tetrahydrofuran-3,4-diol	150.4	374.144	C17H19N5O5	110505-75-4	--	10474479	304.963724733336	296.160239466923	259.957725421089	172.737465025623	172.531710275821	129.899994351097	239.475777688417	240.839562189439	268.908202537093	149.613991962451	128.359704393863	212.941696303838	204.330211979419	225.011441573104	193.859848666614	Carbohydrates	Nucleosides	Purine nucleos(t)ides	-	-	-	-
POS00497	Cisapride	222.1	466.196	C23H29ClFN3O4	81098-60-4	--	2769	36.4365849676464	41.6478282567684	44.3869882083359	46.8907817620647	52.6008	41.3369579291089	40.2695898826663	54.0996084118128	53.1195674375832	35.8300664375016	50.2923976574509	44.2191229641606	47.999713095723	47.0659210811823	51.3345185600008	Alkaloids	--	--	-	-	-	-
POS00498	Maytansine	182.5	674.282	C34H46ClN3O10	35846-53-8	HMDB0254306	547450	25.1209489031477	17.4610970429991	14.2120506962671	10.6926661922389	11.096313302273	10.9241969503465	25.0288564016497	16.618247269842	24.404329410192	5.49147264612857	3.08909843753717	12.511755746346	13.6230966975698	15.6011423101468	16.7983370248134	Polyketides	Macrolides	Ansa macrolides	-	-	-	-
POS00499	Chloroprocaine (hydrochloride)	147.2	271.12	C13H19ClN2O2	133-16-4	HMDB0015292	8612	65.8532760326601	182.692048890819	128.389058318793	561.054043743118	216.615004847953	460.104897507495	446.161338071829	1329.53931629235	1141.83630668147	1063.25857962405	1179.87835718011	1214.1674441188	679.302250741115	696.608411322165	695.44322877891	Alkaloids	--	--	-	-	-	-
POS00500	Isopsoralenoside	143.2	349.089	C17H18O9	905954-18-9	--	11574162	337.450285463919	364.873	473.737173156991	242.954381720297	321.393894503243	284.968260668638	217.406486579251	196.37757298531	217.882233709346	198.927030963209	226.779760098919	239.945498019484	375.063244820829	247.246567680472	260.20746846898	Shikimates and Phenylpropanoids	--	--	-	-	-	-
POS00501	7-acetyl-3-hydroxy-8-methyl-2-(2,3,4,5,6-pentahydroxyhexoxy)-6-oxabicyclo[3.2.1]octane-1-carboxylic acid	24.3	391.156	C17H28O11	--	--	138989878	260.459464595244	347.446502177348	274.40485906354	441.21669839073	369.141159730326	350.304992929365	349.608717608169	387.224895402698	355.183912724654	474.326976267824	602.153683994128	372.363543354947	403.616799900121	412.890408051541	342.993493288311	--	--	--	-	-	-	-
POS00502	methyl 2,4-dihydroxy-6-[(3Z,5Z)-nona-3,5-dienyl]-3-[(2S,3R,4R,5S,6R)-3,4,5-trihydroxy-6-(hydroxymethyl)tetrahydropyran-2-yl]benzoate	206.9	435.199	C23H32O9	--	--	38358774	33.4332937687626	46.6529053779362	38.0391432117654	57.110534097132	64.4058544694745	48.6895	53.0212502813797	40.125707484667	41.0146838086198	32.8259214958945	54.035324685154	37.755217895292	51.3434059414059	51.1985250451268	50.3439185474107	Polyketides	Aromatic polyketides	Depsides	-	-	-	-
POS00503	Neoamygdalin	210.7	458.169	C20H27NO11	29883-16-7	--	441462	304.284686408192	291.425960265047	275.998541756431	200.964168840095	175.339593990975	174.952101786943	345.811078999326	433.042395382549	411.662645702595	442.844929620043	437.177935455034	389.90538304599	376.162520488968	339.44990149692	338.045625494309	Amino acids and Peptides	Amino acid glycosides	Cyanogenic glycosides	C08325	ko01100//Metabolic pathways;ko01110//Biosynthesis of secondary metabolites;ko00460//Cyanoamino acid metabolism	Global and overview maps;Metabolism of other amino acids	Metabolism
POS00504	Sildenafil	182.5	475.217	C22H30N6O4S	139755-83-2	HMDB0005039	135398744	191.488879263837	198.992415254552	72.9753178472002	46.1663595072816	189.116713400647	61.6751716062713	103.741165802132	126.718387329612	335.590662218104	169.334199977523	155.070119048522	148.846458741931	98.1111137152777	107.830389434974	105.325621669426	Alkaloids	Tryptophan alkaloids	Carboline alkaloids	-	-	-	-
POS00505	Idarubicin (hydrochloride)	182.5	498.18	C26H27NO9	58957-92-9	HMDB0015308	42890	94.5663933049217	85.0776896265452	89.1235041009331	77.6745642006077	57.4408366905379	56.161909817239	66.1065663942768	56.9322938716057	74.6920253646761	46.4280276943825	40.6555526294722	47.9158135649421	74.2178331688923	70.3805339884209	64.580297770444	Polyketides	Polycyclic aromatic polyketides	Anthracyclines	D08062	ko07042//Antineoplastics - agents from natural products	Chronology: Antineoplastics	Drug Development
POS00506	Fluticasone (propionate)	295.6	501.19	C25H31F3O5S	80474-14-2	--	3399	14.5521852171987	31.7751505378908	22.9841124386522	61.3610646637927	68.0302207813777	92.5289908609243	53.4185511356199	67.3471271792196	50.4513770878747	51.056688751898	68.2845465771544	77.5981641238312	54.1786722485739	54.9337535162857	51.6525172740989	Terpenoids	Steroids	Androstane steroids	-	-	-	-
POS00507	[(1S,2S,3R,4S,7R,10S,12R,15S)-4,12-diacetoxy-1,9,15-trihydroxy-10,14,17,17-tetramethyl-11-oxo-6-oxatetracyclo[11.3.1.03,10.04,7]heptadec-13-en-2-yl] benzoate	163.1	587.253	C31H38O11	--	--	45360039	223.115425861181	264.844256749849	178.909831709548	136.871616165771	172.002800570987	205.232305823895	250.514859119582	207.23678830421	253.13628436428	141.222191693186	141.945787851399	179.368564568814	210.415139553809	235.722342309553	234.174987742898	Terpenoids	Diterpenoids	Tetracyclic diterpenoids	-	-	-	-
POS00508	Theobromine	41.6	181.073	C7H8N4O2	83-67-0	HMDB0002825	5429	61.9627985602297	63.1000831352227	65.2368075852555	77.7551052128914	97.618305811789	83.5653649705162	100.230680088118	116.00999526155	153.909357778306	136.265391416947	147.246661315495	121.701779687238	121.702603744284	107.079577389327	102.646957479511	Alkaloids	Pseudoalkaloids	Purine alkaloids	C07480	ko01100//Metabolic pathways;ko01110//Biosynthesis of secondary metabolites;ko01120//Microbial metabolism in diverse environments;ko01060//Biosynthesis of plant secondary metabolites;ko01065//Biosynthesis of alkaloids derived from histidine and purine;ko00232//Caffeine metabolism	Biosynthesis of other secondary metabolites;Chemical structure transformation maps;Global and overview maps	Metabolism
POS00509	Pimozide	174.6	444.223	C28H29F2N3O	2062-78-4	HMDB0015232	16362	451.456995716178	519.358422109584	458.374709075427	504.582716363265	552.018372384874	705.519603674361	1016.70641455793	657.68649595281	874.937915466851	475.423740276801	484.532589222628	524.889744251026	618.569856317373	641.186292782891	627.125311379231	Alkaloids	--	--	-	-	-	-
POS00510	Capsaicin β-D-glucopyranoside	193.9	468.261	C24H37NO8	153409-16-6	--	56973704	54.8971323712441	54.1254888656637	44.3523326590591	35.1420597147379	39.6752868292639	38.9967939175587	31.7640645951294	32.1335049227657	12.1505718916761	10.8705464518557	10.8759213016834	7.50455156191541	29.9891364493392	38.9640506558871	40.5420160606791	Alkaloids	Pseudoalkaloids	Capsaicins and Capsaicinoids	-	-	-	-
POS00511	[(2R,7S,13R,14R,16S,19S,20S)-19-(3-furyl)-9,9,13,20-tetramethyl-5,12,17-trioxo-4,8,15,18-tetraoxahexacyclo[11.9.0.02,7.02,10.014,16.014,20]docosan-11-yl] acetate	167.4	529.203	C28H32O10	115458-72-5	--	56776216	54.8298740039253	77.6744333047589	54.0939818931147	68.4474616893305	41.8098284977078	49.8670690152602	108.33198501688	103.804902137064	91.6589406045731	35.6273485325738	87.0044305866291	44.2010354914263	64.7973890969831	66.5509129734463	64.1524230026237	Terpenoids	Triterpenoids	Limonoids	-	-	-	-
POS00512	Convallatoxin	240	551.283	C29H42O10	508-75-8	--	441852	61.2117118688533	78.3557675851302	68.6131488224834	65.2497158234949	36.6799815940099	52.2966426928289	49.8309062477513	63.4954198771351	66.2387428570701	6.98541322904658	23.6342193061571	13.5018549545195	57.7300473300979	52.2595412024639	51.4892774981798	Terpenoids	Steroids	Cardenolides	-	-	-	-
POS00513	N-[2-[1-[7-[4-[5-[1-[3-acetamido-4,5-dihydroxy-6-(methoxymethyl)tetrahydropyran-2-yl]oxy-1-methyl-ethyl]-2-methyl-tetrahydrofuran-2-yl]-4-hydroxy-1-methylene-butyl]-6a,9b-dimethyl-1,2,3,4a,5,6,7,8,9,9a-decahydrocyclopenta[f]chromen-3-yl]-1-methyl-ethoxy]-4,5-dihydroxy-6-(methoxymethyl)tetrahydropyran-3-yl]acetamide	283	909.561	C48H82N2O15	--	--	138990119	11.8318293174393	7.80788517574747	8.22669531711877	10.6241858563557	8.12872749396008	12.0151609941935	3.76478860744211	4.67454567667666	3.69565333338853	0.125358867597313	1.76966503871845	0.131541624369732	4.59365335604421	5.9928157629165	5.98248413527695	Terpenoids	--	--	-	-	-	-
POS00514	Phenformin (hydrochloride)	169.3	188.128	C10H15N5	114-86-3	HMDB0015050	8249	33.4138209222418	50.1690818821333	38.0808791111626	26.915391123012	27.5059982626585	21.9843186926743	30.3321312204943	33.8257823019417	33.0969388777198	22.9605216352563	29.8827068738353	23.0341141929326	20.0251890368388	22.6308131685378	24.0495969907874	Alkaloids	--	--	-	-	-	-
POS00515	[2-hydroxy-1-[hydroxy-(7-methoxy-2-oxo-chromen-6-yl)methyl]-2-methyl-propyl] 3-methylbutanoate	257.8	361.162	C20H26O7	--	--	51136483	23.3322928111076	18.9844804878838	19.1807371711553	54.382998404784	50.3402561266005	54.9947838340077	60.388293318831	73.9885698191196	71.9367629521728	62.3859958030322	90.8728096963045	113.021742229354	58.8129629778704	52.296107108253	53.1068366309575	Shikimates and Phenylpropanoids	Coumarins	Simple coumarins	-	-	-	-
POS00516	5-(3-hydroxy-4-methyl-2-oxooxolan-3-yl)-7-methoxy-10,10-dimethyl-4,15-dioxatetracyclo[6.5.2.01,9.02,6]pentadec-2(6)-ene-3,14-dione	174	407.168	C21H26O8	--	--	154812569	530.36326951272	401.413430282494	358.29078683261	396.965908515203	298.967204201108	287.296327140618	398.925224982483	200.317499770471	313.738459194005	88.7424013364304	201.22323005334	261.387396125842	313.986552085703	286.600136877589	299.969638224824	Terpenoids	Diterpenoids	Secoabietane diterpenoids	-	-	-	-
POS00517	Staurosporine	136.2	467.21	C28H26N4O3	622996-74-1|159404-54-3	HMDB0247152	5279	33.9618947390084	18.0054013052362	29.9739688481574	24.6905944166919	27.5982995642652	32.2868454876266	60.724168772841	54.1648060676261	47.7852883802927	48.2958523967783	38.7314996305934	59.9299560332111	33.5374880279562	36.6064029947822	35.5684234895464	Alkaloids	Tryptophan alkaloids	Carbazole alkaloids	C02079	ko01100//Metabolic pathways;ko01110//Biosynthesis of secondary metabolites	Global and overview maps	Metabolism
POS00518	Baohuoside I	182.5	497.177	C27H30O10	113558-15-9	--	5488822	386.474520998954	365.58235018357	376.469717786821	313.785462219127	268.952319427575	227.65935377234	256.804660457411	248.004708684797	342.408466289877	203.359872562793	175.663595372266	206.945984208937	295.694657565234	267.927109436339	257.197893613283	Shikimates and Phenylpropanoids	Flavonoids	Flavonols	-	-	-	-
POS00519	methyl (13S,15S,17S)-13-[(1R,9R,10S,11R,12R,19R)-10-carbamoyl-12-ethyl-10,11-dihydroxy-5-methoxy-8-methyl-8,16-diazapentacyclo[10.6.1.01,9.02,7.016,19]nonadeca-2,4,6,13-tetraen-4-yl]-17-ethyl-17-hydroxy-1,11-diazatetracyclo[13.3.1.04,12.05,10]nonadeca-4(12),5,7,9-tetraene-13-carboxylate	222.7	736.411	C43H55N5O7	53643-48-4|59917-39-4	--	40839	243.895469313274	152.095121425671	108.437654136534	98.2369498296452	136.754638630328	47.7858119133966	72.4225171158703	56.5685105780718	28.2186699710168	6.07788270413317	5.96124341359029	3.73385075711898	74.2203892954099	85.0225829454057	68.6313128847662	Alkaloids	Tryptophan alkaloids	Aspidosperma-Iboga hybrid type (Vinca alkaloids)	D06304	ko07042//Antineoplastics - agents from natural products	Chronology: Antineoplastics	Drug Development
POS00520	4-benzyl-4-hydroxy-7-isopropyl-15-oxa-2,5,8-triazatricyclo[8.5.0.03,8]pentadeca-1(10),2,11,13-tetraene-6,9-dione	273.7	380.164	C21H21N3O4	--	--	51136262	21.0302892177685	27.4460748761278	39.3951735697908	18.087219357081	33.1793230823316	66.4231858235485	82.8677590192853	38.5663193722458	11.0683175935171	41.3828249075172	19.7137161908999	29.7876816846479	34.5793220248764	32.2605709316845	31.7583650408906	Alkaloids	Peptide alkaloids	Other indole diketopiperazine alkaloids	-	-	-	-
POS00521	6-Benzoylheteratisine	194.9	478.265	C29H37NO6	99759-48-5	--	3735163	179.179685265794	326.268691722044	216.365028142488	293.344877586541	301.558416844962	411.328135979436	545.515607360041	647.657195433324	629.366939772611	781.448193811928	722.581299468911	673.814811071408	525.489863646896	558.505202711968	484.321605137647	Alkaloids	Pseudoalkaloids	Terpenoid alkaloids	-	-	-	-
POS00522	Cyasterone	156.6	503.306	C29H44O8	17086-76-9	--	119444	1254.21872794625	1063.48753219081	1602.38374825098	1277.16544476426	1735.18216950595	1416.89850510032	1554.06962494719	2044.74381824119	2171.14194472134	2476.98806891486	1593.09255730088	2535.10569958391	830.424060603152	585.464518640249	875.763455859774	Terpenoids	Steroids	Ecdysteroids	-	-	-	-
POS00523	[(2S,3R,4S,5S,6R)-3,4,5-trihydroxy-6-(hydroxymethyl)tetrahydropyran-2-yl] (1R,4S,5R,9S,10R,13S)-13-[(2S,3R,4S,5S,6R)-4,5-dihydroxy-6-(hydroxymethyl)-3-[(2S,3R,4R,5R,6S)-3,4,5-trihydroxy-6-methyl-tetrahydropyran-2-yl]oxy-tetrahydropyran-2-yl]oxy-5,9-dimethyl-14-methylene-tetracyclo[11.2.1.01,10.04,9]hexadecane-5-carboxylate	179.2	771.385	C38H60O17	64432-06-0	--	72941582	10.4474035345381	54.3679754370299	66.1673728732858	124.278699744229	64.7815228282126	107.706106422243	33.019808621768	29.3175362087619	71.0499515379794	200.558809435885	145.459684017779	198.961781067979	98.6285396838961	116.581861594052	112.470016713541	Terpenoids	Diterpenoids	Tetracyclic diterpenoids	-	-	-	-
POS00524	3-[(3S,6R,9S,12R,15S,18R,22S)-18-[(1R)-1-hydroxyethyl]-6-[(4-hydroxyphenyl)methyl]-3-isopropyl-12,15-dimethyl-22-[(1S)-1-methylundecyl]-2,5,8,11,14,17,20-heptaoxo-1-oxa-4,7,10,13,16,19-hexazacyclodocos-9-yl]propanamide	255.1	856.53	C44H71N7O11	99316-99-1	--	100617588	37.7973171523913	53.9781646619482	52.955782624543	22.0174817695944	36.5312316958385	20.7177431612562	23.5322311618981	73.1337668924024	42.0770690297181	3.50042493424985	17.5489582520572	40.6406482752884	27.9198142731028	38.2905067278736	28.9965672334714	Amino acids and Peptides	Oligopeptides	Cyclic peptides	-	-	-	-
POS00525	Ronidazole	19.3	201.061	C6H8N4O4	7681-76-7	HMDB0257302	5094	348.593656811401	396.654891717029	350.581773697391	388.004038498238	290.238838612457	371.195679050511	422.428328085455	387.963873304074	323.613526498672	329.213733798307	309.833468319883	325.010845206642	384.633501893083	338.562711249882	363.642165243447	--	--	--	-	-	-	-
POS00526	PTIO	164.7	234.135	C13H17N2O2	18390-00-6	HMDB0244813	2733513	51.5536516168578	275.039882852432	116.997900384349	886.611053620544	419.941193135406	600.688004037939	272.87071913845	530.885607816674	409.107871489713	871.415014297204	1234.03045252876	773.42430286306	538.74624829458	526.444193894298	563.780294321757	--	--	--	-	-	-	-
POS00527	Trimethoprim	187.7	291.144	C14H18N4O3	738-70-5	HMDB0014583	5578	50.6312162961502	64.6716177227541	62.1771554468458	58.9469337276467	51.5047992053149	54.5845577782257	26.1924929930924	19.1240973197876	24.6374269821944	17.9746495193323	25.4843163119159	16.8101536091541	42.9165721056686	56.932259548486	36.2515013428503	Alkaloids	--	--	-	-	-	-
POS00528	7-hydroxy-6-methoxy-2-methyl-spiro[3,4-dihydroisoquinoline-1,7'-6H-cyclopenta[g][1,3]benzodioxole]-8'-one	146	354.138	C20H19NO5	56297-73-5	--	376403	7.19701154599078	17.6254949299529	3.26292113055954	10.5072613000699	15.301	15.6297903636799	14.4702228831215	18.6204292180117	22.9793714855119	13.2939552671925	15.6072459112687	19.1883940292669	13.1584153081453	8.72712512475411	13.2232412965674	Alkaloids	Tyrosine alkaloids	Aporphine alkaloids	-	-	-	-
POS00529	(9E)-4,5,12-trihydroxy-16-(1H-indol-3-ylmethyl)-7,13,14-trimethyl-17-azatricyclo[9.7.0.01,15]octadeca-9,13-diene-2,18-dione	258.5	493.274	C29H36N2O5	--	--	45782763	4.92217057294252	11.8125286486433	7.55552566861022	7.77180974805962	8.53941024117052	11.8032124142474	11.6097609844689	13.3170216025223	10.2115731328721	4.26033565447015	10.0866687922053	12.7348585332723	11.8082120999396	7.69352458814326	8.14538006861733	Alkaloids	Pseudoalkaloids	Cytochalasan alkaloids	-	-	-	-
POS00530	Fluvoxamine (maleate)	242.6	301.154	C15H21F3N2O2	61718-81-8|54739-18-3	HMDB0014322	3404	14127.4584114406	14342.6408645348	20544.528026789	8721.7210544816	13399.8888819415	14922.0192799204	22518.6236662739	17545.9369224975	7526.63350480139	17155.6262103802	12955.9476967524	16685.3973087569	14878.2874737325	14490.0555602476	14375.9926660325	Alkaloids	--	--	-	-	-	-
POS00531	13-(1,1-dimethylallyl)-1-hydroxy-8,8-dimethyl-9-oxa-12,14,20-triazahexacyclo[11.10.0.02,11.05,10.014,22.016,20]tricosa-2(11),3,5(10),6-tetraene-15,21-dione	215.5	432.223	C26H31N3O4	--	--	45782749	153.324360626968	132.915278772376	147.586945819748	163.894300647848	155.357763890695	164.38376173407	173.743275963435	189.728926864463	269.341712072425	235.580561863652	240.708683980801	195.713072904755	197.367040624975	178.208274910246	186.403447748213	Alkaloids	Peptide alkaloids	Indole diketopiperazine alkaloids (L-Trp, L-Pro)	-	-	-	-
POS00532	Cytochalasin B	183.1	480.28	C29H37NO5	14930-96-2	HMDB0250718	2919	284.397262490796	342.429335318817	305.901133138183	301.433517782227	308.251307467367	324.237524956425	478.201655166642	414.96424364342	344.333628297883	319.975543904625	367.030803386357	258.857571982843	303.702348191671	311.03707104561	351.021761504569	Alkaloids	Pseudoalkaloids	Cytochalasan alkaloids	-	-	-	-
POS00533	4,8-dimethoxy-8-(3-methylbut-2-enyl)-6,7-dihydro-5H-furo[2,3-b]quinolin-7-ol	203.5	300.163	C18H23NO4	--	--	2837665	131.380184420306	159.404067240105	210.508705770677	160.978289325105	123.461147557449	126.912167212463	244.771906392697	30.7929912813808	78.7647076817094	33.1666902427792	43.2407332424432	36.8394719908782	95.5396756087068	91.4494599449805	97.9308627482996	Alkaloids	Anthranilic acid alkaloids	Quinoline alkaloids	-	-	-	-
POS00534	3-hydroxy-9,9,16,16-tetramethyl-14-oxido-8-oxa-23,25-diaza-14-azoniaheptacyclo[17.5.2.01,17.03,15.04,13.07,12.019,23]hexacosa-4(13),5,7(12),10,14-pentaene-24,26-dione	166.8	464.213	C26H29N3O5	--	--	75411914	194.327876883256	240.69117170246	191.004115327549	162.77856448086	202.21908018602	169.129196164078	326.900151665748	331.283393629147	320.420645760867	256.304450777926	235.432535987931	220.861821204919	301.033040117277	298.600468006996	312.214537714607	Alkaloids	Peptide alkaloids	Indole diketopiperazine alkaloids (L-Trp, L-Pro)	-	-	-	-
POS00535	Ertapenem sodium	143.1	476.144	C22H25N3O7S	153773-82-1|153832-46-3	HMDB0014448	150610	10.0063059302397	15.6400906398542	13.9626360618417	20.3622230221071	20.8630461019613	19.9935078489918	43.3754652770247	46.1675096854415	41.0633384998804	51.0815424612486	50.5304269464092	41.7004540491219	32.6953694298422	29.0569343421316	31.2531717563184	Amino acids and Peptides	β-lactams	Carbapenems	-	-	-	-
POS00536	7-epi-Taxol	189	836.335	C47H51NO14	105454-04-4	--	184492	96.0442601356906	76.9352003626391	71.8424270466238	36.3214957607416	37.9784702755985	28.5307507340158	67.1547712782479	60.2067209222809	67.8434061386669	29.0346825908742	24.3651837905335	53.1111903363907	54.4923876198014	49.1787265022807	49.6190713687119	Terpenoids	Diterpenoids	Taxane diterpenoids	-	-	-	-
POS00537	Pridopidine	40.6	282.155	C15H23NO2S	346688-38-8	HMDB0256771	9795739	203.654206252865	187.26868597403	177.871333393405	177.873939359344	224.878666623313	191.847080161407	195.157976251993	244.681779192765	217.261305562446	166.221830234448	129.187226052382	142.543517938988	203.17328569895	180.940701144324	186.263825099906	Alkaloids	Lysine alkaloids	--	-	-	-	-
POS00538	Fluvoxamine	257.2	301.154	C15H21F3N2O2	54739-18-3	--	5324346	164.915714591542	300.374041910153	253.375574513646	303.789713109869	175.084975095438	284.390434259331	411.061761189956	238.257155014645	231.490187800434	234.073551601152	165.378321263464	240.95873933432	317.103559575432	187.293439985187	282.473545278087	Alkaloids	--	--	-	-	-	-
POS00539	Hycanthone	136.8	339.155	C20H24N2O2S	3105-97-3	HMDB0253234	3634	129.786468996645	117.762580692154	91.5893834455836	121.282055276212	135.722363787895	181.012239623504	264.92987498761	270.895044851483	288.721905535972	369.684339838113	241.496750676463	374.836177181634	185.154973652542	188.566578627175	188.771558385937	Alkaloids	--	--	-	-	-	-
POS00540	JNJ-37822681 (dihydrochloride)	170	373.14	C17H17F5N4	935776-74-2	HMDB0259582	16058752	316.625067348646	331.854664733274	301.826332226794	271.844580624444	290.917	264.032501268871	214.041219341262	207.189716346893	250.036043755118	137.159517262803	132.518967954349	156.53314677276	229.335895073421	222.494	230.826714612045	Alkaloids	--	--	-	-	-	-
POS00541	(4E)-9-(1,1-dimethylallyl)-4-[[5-(1,1-dimethylallyl)-1H-imidazol-4-yl]methylene]-2,5,16-triazatetracyclo[7.7.0.02,7.010,15]hexadeca-10,12,14-triene-3,6-dione	193	440.249	C27H31N5O2	871982-52-4	--	102571696	93.8592159112973	116.252968275452	102.060870130267	83.1781012129313	70.078987503549	61.3077160075457	106.875968191613	89.5179375951794	99.8708265266156	82.6905747130599	88.215029653062	62.3705493731365	84.4963957460072	91.0258350366337	92.5263717834793	Alkaloids	Peptide alkaloids	Other indole diketopiperazine alkaloids	-	-	-	-
POS00542	Doxazosin (mesylate)	148.9	452.196	C23H25N5O5	74191-85-8	HMDB0014728	3157	38.0267676095044	35.331383450754	23.5763221946393	22.837759135344	19.6544023082328	15.0540399333431	38.4459586349195	41.3447201059984	74.1147118915603	53.932	60.1443045771708	58.1375990252547	39.1304747434293	41.9639540306371	38.5706723654926	Alkaloids	--	--	-	-	-	-
POS00543	Revefenacin	217.5	580.333	C35H43N5O4	1211931-83-7|864750-70-9	HMDB0304897	11753673	428.853206167909	171.898394475487	125.411921751187	140.940459706953	162.358562076246	127.585228048455	127.222250252094	92.0568465822903	52.5214151994635	33.5877084685959	19.0259340286777	21.8833254322482	112.53963823899	105.550353726082	100.996812519349	Alkaloids	--	--	-	-	-	-
POS00544	3-(2,4-Dihydroxypentyl)-6,8-dihydroxyisochromen-1-one	134.5	281.099	C14H16O6	--	--	154812530	67.3929862069198	80.0978347392901	57.4256484637971	61.7508564168344	76.4269416945117	61.5031046866472	188.284493696962	105.20144794055	129.805986834295	108.713225908714	121.605816191569	125.456968940075	85.0980689964013	96.7445795082024	95.4477217345317	Shikimates and Phenylpropanoids	Coumarins	Isocoumarins	-	-	-	-
POS00545	Sinomenine N-oxide	186.4	346.168	C19H23NO5	1000026-77-6	--	11175374	206.265511121748	198.195963734578	205.881907572758	196.102248415284	228.135107647111	213.391505527334	142.407449103559	96.819054401126	113.367977735268	58.3390741586712	78.1281358559677	56.3825212157439	149.883602819632	153.981585487431	149.383537613982	Alkaloids	Tyrosine alkaloids	Isoquinoline alkaloids;Morphinan alkaloids	-	-	-	-
POS00546	Cynaropicrin	141.4	347.153	C19H22O6	35730-78-0	--	119093	73.586704127172	95.4384404171376	91.0661557152321	58.8016040120302	68.7269260486175	51.9709263465772	55.0215557625086	52.0815211588694	56.090603863793	43.7279234063304	45.1220949152392	57.3089766134553	61.8902113978935	64.8199003740154	59.5459368571091	Terpenoids	Sesquiterpenoids	Guaiane sesquiterpenoids	-	-	-	-
POS00547	Strophanthidin	157	405.231	C23H32O6	66-28-4	--	6185	606.648886466597	550.015218950638	500.262847260759	433.288673747762	411.999509120549	485.090150415991	509.53315653295	430.576446061091	297.776874503748	194.184325048927	235.496793901831	198.162060528612	393.798825273595	552.796327277488	411.801379398829	Terpenoids	Steroids	Cardenolides	-	-	-	-
POS00548	2,8-Diphenyl-3-oxa-5,9,14-triazatricyclo[12.2.1.04,16]heptadecane-6,17-dione	220.1	420.223	C25H29N3O3	--	--	138990013	56.6782293390719	73.2366693363955	104.481180318923	51.2452561936318	72.4250526019207	45.469341703824	88.0897093651241	90.5056336308893	67.6337438852428	21.8711208996108	29.4623583952182	19.4650534550417	52.9908984157507	50.1838505664795	53.5914311967291	Alkaloids	Ornithine alkaloids	Polyamines	-	-	-	-
POS00549	Beclometasone dipropionate	193.6	521.236	C28H37ClO7	5534-09-08	HMDB0014538	21700	19.5807883420216	62.9796575208559	39.8801949468684	78.5788466074494	29.7951682109113	66.2547571973712	58.8395415395414	121.852649276211	116.084328388602	75.8423569054635	101.914300305537	89.6920216823912	73.8239542613043	63.9168527285635	69.4655075981977	Terpenoids	Steroids	Pregnane steroids	-	-	-	-
POS00550	10-Deacetyltaxol	178.6	794.323	C45H49NO13	78432-77-6	--	155831	65.1270908483884	92.4317844779893	76.2680051717803	51.0160595109208	48.4310128776109	66.5128579111451	112.07301713495	86.4696957395564	105.453310331769	82.2342855543375	76.2310043308974	114.775408420759	73.3258475120589	92.2018353875625	75.3737985349312	Terpenoids	Diterpenoids	Taxane diterpenoids	-	-	-	-
POS00551	Vindoline	170	439.217	C25H32N2O6	2182-14-1	--	16596	140.899764375365	155.655676412015	128.78124795145	123.642160081725	121.576009595152	124.440212278615	206.295961365323	205.784835361366	198.528	159.231440309593	170.750175473851	176.103946477551	155.942870172448	153.264353706294	153.089875161934	Alkaloids	Tryptophan alkaloids	Aspidosperma type	C01626	ko01100//Metabolic pathways;ko01110//Biosynthesis of secondary metabolites;ko01063//Biosynthesis of alkaloids derived from shikimate pathway;ko00901//Indole alkaloid biosynthesis	Biosynthesis of other secondary metabolites;Chemical structure transformation maps;Global and overview maps	Metabolism
POS00552	methyl (1S,4aS,6R,7S,7aS)-5,6-dihydroxy-7-(hydroxymethyl)-1-[(2S,3R,4S,5S,6R)-3,4,5-trihydroxy-6-(hydroxymethyl)tetrahydropyran-2-yl]oxy-1,4a,5,6,7,7a-hexahydrocyclopenta[c]pyran-4-carboxylate	28	423.144	C17H26O12	--	--	45360281	42.5989234789623	21.2518912899159	104.007886235608	26.2637229014168	243.10486800759	71.6181900268552	45.3401291775436	68.6144496751773	57.9017708452483	77.2889095897678	71.8928054370295	61.4373081133054	37.9444545698893	42.4655501372622	48.8495058452811	Terpenoids	Monoterpenoids	Iridoids monoterpenoids	-	-	-	-
POS00553	Gliquidone	216.1	510.201	C27H33N3O6S	33342-05-1	HMDB0015381	91610	51.8028194668803	56.1773521330465	45.2084475594161	39.234169360944	30.7095219957475	31.1068586198585	58.4769810081722	56.2728685004522	77.4594419074316	61.231645892026	59.9640346627593	53.9822810903672	54.7260171722661	54.9450669205177	51.3211288901817	--	--	--	-	-	-	-
POS00554	Fosamprenavir	189	586.204	C25H36N3O9PS	1257693-05-2|226700-79-4	HMDB0015416	131536	64.5901006540466	44.3025186226146	64.7720356187563	59.5055022206705	47.0654552003984	70.290343351901	37.268279682324	32.8325153926166	41.2327746159974	23.2600915796566	23.7196885195143	30.1125348164463	51.4060358606878	36.9469048211048	36.2957647774258	--	--	--	D02497	ko07053//Anti-HIV agents;ko07218//HIV protease inhibitors	Chronology: Antiinfectives;Target-based classification: Enzymes	Drug Development
POS00555	Atazanavir (sulfate)	218.6	705.389	C38H52N6O7	198904-31-3	HMDB0015205	148192	316.442655709962	197.793994423618	148.402723808059	127.14688107988	235.602142310489	70.3282553108671	97.1874945225117	10.3731995731452	27.333038364582	5.54064164456036	6.92230014083675	11.5056723618654	105.700696144281	93.7645576373101	91.9594918150949	Amino acids and Peptides	--	--	D07471	ko07053//Anti-HIV agents;ko07218//HIV protease inhibitors	Chronology: Antiinfectives;Target-based classification: Enzymes	Drug Development
POS00556	Glaucine	130.2	338.171	C21H25NO4	475-81-0	--	16754	91.8312438129375	114.802794025229	113.334710141029	320.585826779985	134.661134000759	283.79082505436	105.544453515916	59.3054099316285	74.1891868975249	115.665307158059	173.676351017603	247.325395489275	135.501909117193	143.417505336561	147.846142944958	Alkaloids	Tyrosine alkaloids	Aporphine alkaloids	-	-	-	-
POS00557	CEP-33779	151.8	445.176	C24H26N6O2S	1257704-57-6	HMDB0249805	57336812	56.3300447033412	119.065510432918	75.9186118076376	108.735022726988	132.880491254859	81.7226069850819	107.897099447923	105.204341142674	91.3935755389578	48.7996723867459	52.5499531208172	24.1793602516519	74.9156815157802	70.8473125225787	70.7826919244535	Alkaloids	Nicotinic acid alkaloids	Pyridine alkaloids	-	-	-	-
POS00558	2-[[(5Z,8Z)-12-(2-methyl-4-oxo-1,3-dihydroquinazolin-2-yl)dodeca-5,8-dienoyl]amino]pentanedioic acid	177.2	468.244	C26H35N3O6	--	--	154812543	901.943120370709	1066.2247752969	926.98747334137	1025.11467880481	1025.51912937501	1178.17748672148	1507.52279579719	1359.71705748134	2034.06392535749	1715.09771159787	1332.24399167167	1879.34931548473	1334.6435253475	1511.46350811516	1289.53091308529	Fatty acids	Fatty amides	N-acyl amines	-	-	-	-
POS00559	CID 16020046	163.1	408.129	C25H19N3O4	834903-43-4	HMDB0250235	16020046	231.018691240016	138.996234530758	154.443096111352	214.501065351026	215.273757088488	171.968116870859	47.9518151487057	45.8226880950933	56.1706797684739	36.2785416766616	40.6693211537883	69.3207258810882	125.299944822919	118.307666573562	117.231171300078	Alkaloids	--	--	-	-	-	-
POS00560	Mulberrofuran G	175.2	545.165	C34H26O8	87085-00-5	--	196583	490.673048198914	496.360166077194	456.159687041978	612.558004188169	1151.72978485491	546.82565322977	279.799265172669	295.145330827184	484.56321489939	192.021788625324	210.172546276493	247.887893385793	446.374913968084	447.570342184098	435.617957131475	Shikimates and Phenylpropanoids	Isoflavonoids	2-arylbenzofurans	-	-	-	-
POS00561	PF-04457845	284.3	456.17	C23H20F3N5O2	1020315-31-4	HMDB0256363	24771824	175.499278062524	231.103873615724	367.107256459993	157.841952343776	264.438250687713	332.168088791165	455.480659155463	395.970775622642	222.261585386638	648.810611654215	573.171598243825	429.177042756723	334.348746469512	328.119990605621	309.168300162329	Alkaloids	--	--	-	-	-	-
POS00562	4-[7-acetoxy-5-chloro-3-[(1E,3E)-3,5-dimethylhepta-1,3-dienyl]-7-methyl-6,8-dioxo-2-isoquinolyl]butanoic acid	284.3	458.167	C25H30ClNO6	634920-03-9	--	23789027	99.9400408950799	145.896535401544	229.39548115238	98.1061804812534	168.674387468415	207.287687181829	285.293129007416	252.520019345343	147.105298859764	396.521978625681	350.321927032305	288.864926350647	205.025081756367	214.872087734881	190.299884836823	Polyketides	Chromanes	Azaphilones	-	-	-	-
POS00563	Bevantolol (hydrochloride)	141.8	346.197	C20H27NO4	59170-23-9	HMDB0015409	2372	96.4139882126312	100.655464853404	104.451334101716	179.422678560323	142.309784182845	137.113345380672	70.7302586669031	49.1811135512179	59.5791281809118	37.9048846976997	48.7731706601299	71.1028837213237	95.0883952607354	99.8248893787843	100.747561556512	Alkaloids	Tyrosine alkaloids	Phenylethylamines	-	-	-	-
POS00564	Ro 31-8220 (mesylate)	155.1	440.149	C25H23N5O2S	125314-64-9	HMDB0257262	5083	404.54821524194	464.619240222084	407.96803390522	704.809122236289	559.587862779612	509.827117937527	926.309373355331	624.257668975426	624.24562555365	720.991536887724	759.707579905818	621.940689738024	613.072246781174	595.186080379544	633.560816995184	Alkaloids	Tryptophan alkaloids	Simple indole alkaloids	-	-	-	-
POS00565	(E)-3-(4-hydroxyphenyl)-N-[3-[[(E)-3-(4-hydroxyphenyl)prop-2-enoyl]-[4-[[(E)-3-(4-hydroxyphenyl)prop-2-enoyl]-[3-[[(E)-3-(4-hydroxyphenyl)prop-2-enoyl]amino]propyl]amino]butyl]amino]propyl]prop-2-enamide	170.7	787.38	C46H50N4O8	--	HMDB0039963	9810941	17.3486537760585	15.0609468774735	17.673912102428	31.5382943965178	36.8832731387752	33.5875903932675	6.53541843203068	4.82225505054059	15.3434598728951	12.4504052035531	9.29579015240632	9.73895367692527	23.2163303786544	18.402612044894	18.0855086403275	Alkaloids	Ornithine alkaloids	Polyamines	-	-	-	-
POS00566	OSW-1	223.5	855.441	C47H68O15	145075-81-6	--	132694	346.668256624379	216.936576038106	194.323068569852	163.735644612286	255.382654956574	112.835227417129	161.208193516186	100.487964361131	86.0888485918808	23.8273089218744	27.945658210888	30.1861285206751	235.072365785816	134.038504656376	159.576816895771	Terpenoids	Steroids	Cholestane steroids	-	-	-	-
POS00567	3-[(3S,6R,9S,12R,15S,18R,22S)-18-[(1R)-1-hydroxyethyl]-6-[(4-hydroxyphenyl)methyl]-12,15-dimethyl-22-[(1R)-1-methylundecyl]-2,5,8,11,14,17,20-heptaoxo-3-sec-butyl-1-oxa-4,7,10,13,16,19-hexazacyclodocos-9-yl]propanamide	253.2	888.531	C45H73N7O11	99316-98-0	--	24175331	1062.95670293992	318.543913791583	188.909714183723	152.10027304497	149.685667102325	60.5988909340254	203.694429135589	30.7770418941865	89.6315774453799	18.2289587862464	20.3460655302352	19.5417756679131	126.989140238628	126.341688875008	145.297231634312	Amino acids and Peptides	Oligopeptides	Cyclic peptides	-	-	-	-
POS00568	YM-750	235	435.274	C31H36N2O	138046-43-2	HMDB0259952	9911716	38.1561653852235	43.8294387397714	28.2215119869383	99.3043451184175	92.2073776710996	110.628772632814	37.070959883027	126.229488945396	115.175957796977	111.635263910706	103.817351803294	124.567236419658	115.919936777552	106.403	110.656005585266	--	--	--	-	-	-	-
POS00569	Rilpivirine	184.4	367.161	C22H18N6	500287-72-9	HMDB0061725	6451164	987.748464127094	981.571584600213	861.527732451547	924.789828387909	910.189256623614	823.505188338611	1039.63344868324	951.911152012011	1009.75655897329	633.310186811835	630.546705856403	728.233159725996	903.186015576093	867.063313473172	871.082822387836	Alkaloids	Nicotinic acid alkaloids	Pyridine alkaloids	D09720	ko07053//Anti-HIV agents	Chronology: Antiinfectives	Drug Development
POS00570	Cyclopamine	247.3	412.327	C27H41NO2	4449-51-8	--	442972	86.5564042061373	91.5456116832596	111.391216051136	70.3257095836804	106.306410206648	137.784719387054	182.346791641449	122.236759110646	53.6432974580709	64.3367676732209	73.4086288858118	65.8977762700035	90.8458070696758	92.478968993476	93.0738840220742	Alkaloids	Pseudoalkaloids	Steroidal alkaloids	-	-	-	-
POS00571	Temozolomide	88	195.065	C6H6N6O2	85622-93-1	HMDB0014991	5394	161.512621518236	282.863345266472	251.176744216879	126.528345334378	133.73059433147	120.016942369586	122.232017679947	176.732424504907	186.132130467759	179.32939053542	98.0799136159142	101.491813745839	123.138303689119	144.171336749383	139.182530069569	Alkaloids	Pseudoalkaloids	pteridine alkaloids	D06067	ko07040//Antineoplastics - alkylating agents	Chronology: Antineoplastics	Drug Development
POS00572	Segetalin A	178.5	592.333	C31H43N7O6	161875-97-4	--	10483858	591.094052505198	567.321637775441	502.307907657044	538.961671552467	488.926935812991	547.513521620479	555.532176633997	472.429821706655	455.076292739947	282.578716313063	318.591620733618	337.027815189347	485.750319258694	460.723838454429	443.814655541035	Amino acids and Peptides	Oligopeptides	Cyclic peptides	-	-	-	-
POS00573	Bacampicillin (hydrochloride)	135.4	466.171	C21H27N3O7S	50972-17-3	HMDB0015540	441397	23.3075906225966	26.278757944952	24.3182492763687	30.7567268218165	31.2453901220118	25.9182728707437	62.3210564279762	65.5409673640112	69.6459297451872	59.5993549402943	60.9788250180952	65.0772279608624	39.7504783976309	43.0031851628311	39.9065737610444	Amino acids and Peptides	β-lactams	Penicillins	-	-	-	-
POS00574	2-Pyrrolidone	24.6	86.06	C4H7NO	616-45-5	HMDB0002039	12025	511.56632032509	463.030086172768	510.531419979352	628.439678468743	379.29996173176	464.278190604428	356.25660619868	380.23544087305	262.731382397179	165.793306330379	193.089603970752	162.832243706852	322.589750295234	346.335658521547	341.02321718977	Alkaloids	Ornithine alkaloids	Pyrrolidine alkaloids	-	-	-	-
POS00575	2-Hydroxyquinoline	72.1	146.06	C9H7NO	--	--	--	171.774424781362	295.279745989182	194.225986821697	1952.46588196173	2095.47247039466	1728.73118447476	355.917428478836	324.014043527565	632.669653272331	7597.33385589388	6385.09795162001	6691.66541437624	2753.95961590716	2839.03854210175	2799.94350714479	Alkaloids	Tryptophan alkaloids	Quinoline alkaloids	-	-	-	-
POS00576	6-(beta-D-Glucopyranosyloxy)-7-hydroxy-2H-1-benzopyran-2-one	140.5	341.087	C15H16O9	--	--	--	899.535465021788	854.129362697974	878.196035140811	856.432804612581	891.691738294232	939.057838697621	848.434130361248	870.354896437956	950.314212897814	819.238318082517	796.196016614166	688.345878143713	875.159339929835	873.973967049424	863.105189235677	Shikimates and Phenylpropanoids	Coumarins	Simple coumarins	-	-	-	-
POS00577	Ichthynone	140.5	409.128	C23H20O7	--	--	--	73.4800992509149	88.5951371862713	94.3243502682463	84.1662770385246	76.6686895252127	92.2964398072369	105.700567323928	87.9586192551195	89.9198347340434	74.9644372087907	72.7557768143337	80.6382836672175	75.1529504377576	74.3407478756851	79.0034407868201	Shikimates and Phenylpropanoids	Isoflavonoids	Isoflavones	-	-	-	-
POS00578	Blumenol B 9-O-glucoside	158.7	411.199	C19H32O8	--	--	--	361.297325154283	396.313336669639	385.167071149025	256.423989708443	360.461446962017	250.644508897049	331.460839859176	321.535927625539	317.039778147307	202.404756739957	221.929355840452	208.971793998076	290.446449658296	282.424885034326	279.522251577921	Terpenoids	Apocarotenoids	Apocarotenoids(ε-)	-	-	-	-
POS00579	Quercetin-3-D-xyloside	207.2	435.092	C20H18O11	--	--	--	180.976123582777	184.48459082881	229.736944035518	236.925850104316	188.607284117185	221.873928551201	153.44000168385	180.395719209784	155.232638247155	174.029561446746	230.835934147286	183.200066635952	190.151376140163	188.681179197914	182.151727010331	Shikimates and Phenylpropanoids	Flavonoids	Flavonols	-	-	-	-
POS00580	Kuromanin	154	449.107	C21H21O11	47705-70-4	HMDB0030684	4481259	93777.7753150355	58171.2247238325	71387.437115467	50860.736542292	46423.1714809652	41465.0761081757	36934.1876047977	26947.9325617405	48653.041401551	32958.6805174547	41181.0829576643	34163.7685315994	55545.6977248222	53856.8716442446	41649.1	--	--	--	C08604	ko01110//Biosynthesis of secondary metabolites;ko00942//Anthocyanin biosynthesis	Biosynthesis of other secondary metabolites;Global and overview maps	Metabolism
POS00581	Apiosylskimmin	79.4	457.134	C20H24O12	--	--	--	67.9020097800188	82.290697329954	78.1462249189332	68.5347022177846	69.6274352131521	72.0141561993567	31.716186104076	30.5919741760483	22.9657224541502	14.8025124188959	16.1152397877312	16.8990690963308	68.3024144882216	73.388363012261	69.5365989736419	Shikimates and Phenylpropanoids	Coumarins	Simple coumarins	-	-	-	-
POS00582	Procyanidin B1	142.2	579.15	C30H26O12	20315-25-7	HMDB0029754	11250133	1301.20292762862	1188.43860534695	1506.05767901301	830.060669304836	1003.18502837304	824.734973072785	2285.50594500088	2036.85522074313	3021.02940755064	1092.76813582614	976.670921575231	1021.70831230355	1658.95209851534	1938.60010102299	1397.37251184178	Shikimates and Phenylpropanoids	Flavonoids	Proanthocyanins	-	-	-	-
POS00583	2-(3,4-dihydroxyphenyl)-5,7-dihydroxy-3-[(2S,3R,4S,5S,6R)-3,4,5-trihydroxy-6-[[(2S,3R,4S,5R)-3,4,5-trihydroxyoxan-2-yl]oxymethyl]oxan-2-yl]oxychromen-4-one	226	597.145	C26H28O16	--	--	--	333.213413647615	300.989369733527	421.070956172823	721.956441057327	279.882983664282	316.552528722783	497.754960655335	379.010580492716	300.10989926276	371.598275714496	875.396543040707	391.639452293242	481.199557556039	446.344287308671	502.405584708756	Shikimates and Phenylpropanoids	Flavonoids	Flavonols	-	-	-	-
POS00584	Peltatoside	191.7	597.145	C26H28O16	--	--	--	1104.05179272151	1327.06482328425	1206.82822344977	867.625725460036	834.190054387672	705.246176288231	1114.33201010252	953.234400676698	842.351359166281	819.712156308117	870.315819477489	675.228337536726	936.031068792996	861.656744044391	1030.66658944343	Shikimates and Phenylpropanoids	Flavonoids	Flavonols	-	-	-	-
POS00585	PC(36:6)	330	778.538	C44H76NO8P	--	--	--	1037.32867361501	677.684694212779	567.181458266718	443.776541466667	682.925777802024	209.607739304765	501.818296946749	199.23437856742	185.780572586562	126.499492537741	107.882784101887	203.230608211452	383.749163072812	373.776903785684	423.91371270084	--	--	--	-	-	-	-
POS00586	PC(36:5)	341.8	780.554	C44H78NO8P	--	HMDB0007890	53478611	5374.6834732159	2683.60119446631	2432.06807343775	1198.2305129919	1714.21361924552	455.450864469942	941.285774910056	411.145083092846	267.131682894368	156.884943360577	121.576488321232	218.817782349594	1260.62606618375	1136.39184098872	1237.0563566389	Fatty acids	Glycerophospholipids	Glycerophosphocholines	-	-	-	-
POS00587	Cyclohexylamine	351.8	100.112	C6H13N	108-91-8	HMDB0031404	7965	174.750568792584	182.902012648405	188.819517018632	159.892303729986	165.900032897102	144.761825631133	176.47509820864	187.144055131781	183.285603470156	157.403041375244	156.701901708869	163.408798665762	177.267148919001	165.19669670214	170.920254331311	Alkaloids	--	--	C00571	ko01120//Microbial metabolism in diverse environments	Global and overview maps	Metabolism
POS00588	1-Naphthylamine	72.8	144.081	C10H9N	--	HMDB0243964	8640	83.7899796600874	120.618199568881	525.217701430899	982.121032592432	1144.06030824836	1197.13270064718	285.927628902955	211.986726719555	222.15495949294	1512.74954151337	1363.26551712865	2353.3673126127	984.043699790959	971.002657797171	1027.93272960917	Shikimates and Phenylpropanoids	--	--	-	-	-	-
POS00589	1,4-Cineole	203.5	155.143	C10H18O	470-67-7	HMDB0036096	10106	82.6288578455821	73.2605677204935	77.8440252630825	70.8326391927462	55.1146742265375	53.1979235993229	65.7597131201816	52.5666805925246	63.6293402755502	31.2225255455177	51.4410459295151	47.0897579180671	71.629886783369	60.3788928086793	66.8690937059472	Terpenoids	Monoterpenoids	Monocyclic monoterpenoids	-	-	-	-
POS00590	Valerophenone	188.7	163.112	C11H14O	1009-14-9	HMDB0031208	66093	1120.38528490457	1364.56108423704	1130.07574118701	1032.9343981795	998.472622143647	987.396732688784	1060.69478830716	1035.6920746349	1115.9727867781	907.81588289224	1505.98991110165	832.073507713563	1040.55727782748	1029.75810225284	1037.02698177203	Shikimates and Phenylpropanoids	--	--	-	-	-	-
POS00591	[(1R,9aR)-2,3,4,6,7,8,9,9a-octahydro-1H-quinolizin-1-yl]methanol	349.8	170.154	C10H19NO	10248-30-3|486-70-4	--	91461	20.0151495382526	18.0331978475373	16.3544892393575	17.0924239335135	16.4724535513031	16.3314384961659	18.0257743705645	18.4917875044454	18.1764347713223	13.246619828358	12.5661282618155	15.7246417957773	16.010475962331	17.3846337841392	18.8572068726586	Alkaloids	Lysine alkaloids	Quinolizidine alkaloids	C10773	ko01110//Biosynthesis of secondary metabolites;ko01064//Biosynthesis of alkaloids derived from ornithine, lysine and nicotinic acid;ko00960//Tropane, piperidine and pyridine alkaloid biosynthesis	Biosynthesis of other secondary metabolites;Chemical structure transformation maps;Global and overview maps	Metabolism
POS00592	1-(2-Hydroxy-4,6-dimethoxy-3-methylphenyl)ethan-1-one	132.1	211.096	C11H14O4	23121-32-6	HMDB0034047	326186	73.4167709156339	96.5147005391384	69.6023749027626	83.604372815108	93.9284878128397	91.9408426015808	115.228111826506	115.398031354384	111.752643508424	76.4497427563774	82.6359724750061	102.473382000532	91.5875	95.8210592343981	92.9186	Polyketides	Phloroglucinols	Acyl phloroglucinols	-	-	-	-
POS00593	Norlichexanthone	48.4	259.06	C14H10O5	--	--	--	122.453579360552	100.013677248473	215.979463500089	172.218029521941	103.883043013684	190.936632181206	257.98200620741	71.2924278350436	101.762622391793	81.2951216854301	90.004383902373	467.654994528854	63.4437091386155	101.257462857457	97.0039377053524	Polyketides	Xanthones	Methyl xanthones	-	-	-	-
POS00594	Naringenin	206.1	273.076	C15H12O5	480-41-1	HMDB0002670	439246	188.684082378774	186.564582851721	196.398710225684	241.103898881618	293.089195360849	200.514465693162	263.278787024926	217.911515647576	269.506215022224	254.221137195256	312.905511042395	235.814604144637	231.977036030724	251.703695273787	231.108012312223	Shikimates and Phenylpropanoids	Flavonoids	Flavanones	C00509	ko01100//Metabolic pathways;ko01110//Biosynthesis of secondary metabolites;ko01061//Biosynthesis of phenylpropanoids;ko00941//Flavonoid biosynthesis;ko00943//Isoflavonoid biosynthesis	Biosynthesis of other secondary metabolites;Chemical structure transformation maps;Global and overview maps	Metabolism
POS00595	5,7-dihydroxy-2-(2,3,4-trihydroxyphenyl)chromen-4-one	352.6	303.05	C15H10O7	--	--	18471844	73.3719706309654	132.42839941008	91.7005228249989	112.850491173292	96.0134184071345	81.6854838883947	77.7387228121319	122.742090477611	104.080090422576	128.894726728197	113.705779117932	115.999947255418	121.935861264194	123.96926014377	119.652329588871	Shikimates and Phenylpropanoids	Flavonoids	Flavones	-	-	-	-
POS00596	Spiradine A	172	312.196	C20H25NO2	--	--	--	114.957188682826	92.7231408525279	78.5757697287658	194.759860665337	212.415310827083	185.199703347678	220.029872744537	273.622381827632	205.419448720064	79.8734345056127	123.093644324111	107.987312998058	154.548208353512	155.403858872017	153.432	Terpenoids	Diterpenoids	Atisane diterpenoids	-	-	-	-
POS00597	(+)-Heliotrine	202.7	314.196	C16H27NO5	--	--	--	37.0293	65.9580001090381	66.2926490460336	93.3734069089415	61.0831529442343	121.999331870937	75.0900968511529	171.355280079527	98.5394988808641	116.23	112.569475613533	89.7363387309663	85.9775361994721	85.478197455155	90.5297826409385	Alkaloids	Ornithine alkaloids	Pyrrolizidine alkaloids	-	-	-	-
POS00598	Gossypetin	166.8	319.045	C15H10O8	--	--	--	1761.41923661054	1941.77473695866	1849.40198025175	1535.83137180934	1478.11786042561	1592.4244881848	1761.82748852269	1749.16458730897	1581.00628128421	1332.29088136774	1494.35949375469	1068.4076300606	1621.2796703007	1557.98672323416	1626.63987687633	Shikimates and Phenylpropanoids	Flavonoids	Flavonols	-	-	-	-
POS00599	(+)-Galeon	174	327.159	C20H22O4	191999-64-1	HMDB0031534	16116346	56.5353513097899	70.7993474076361	59.4054969965857	36.4900434005834	36.4165936562766	38.3691156071355	62.290862183762	63.8546039231293	65.3278548989227	40.7260242976073	42.815603248306	45.5431970827332	51.346746626218	31.4144415103387	41.7699263500976	Shikimates and Phenylpropanoids	Diarylheptanoids	Diarylether type diarylheptanoids	-	-	-	-
POS00600	(-)-Licarin A	154.7	349.142	C20H22O4	--	--	--	541.908256753891	646.448168339242	410.829381284252	420.129868130333	301.561178288771	352.97229849374	627.441393925082	352.555450398377	377.179096413457	135.089155376525	24.2001752666785	285.054693619535	353.505459615969	338.970036221774	354.614628650891	Shikimates and Phenylpropanoids	Lignans	Neolignans	-	-	-	-
POS00601	Acetic acid (4S)-4-[(3aR)-2-oxo-3-methylene-4alpha-acetoxy-6-methyl-2,3,3aalpha,4,7,7aalpha-hexahydrobenzofuran-5-yl]pentyl ester	199.6	351.18	C19H26O6	--	--	--	151.079591582482	128.88865075026	177.129490029232	78.2984153247641	112.474553467936	109.863503337223	80.7938704689711	65.706675750627	60.9297935783506	21.5519206213049	20.8582164792944	31.3194011907171	92.9873771095453	96.0117496356284	86.5738331865211	Terpenoids	Sesquiterpenoids	Germacrane sesquiterpenoids	-	-	-	-
POS00602	Linderoflavone B	178.6	387.108	C20H18O8	--	--	--	26.559578351982	30.3581123820868	46.171310788452	326.005484670146	694.067253057773	640.410938508045	16.0816165400104	4.99326722842491	22.3892543596109	15.5946056904959	18.6296199714259	12.0836436231262	180.427937590804	275.383696026528	194.705339233291	Shikimates and Phenylpropanoids	Flavonoids	Flavones	-	-	-	-
POS00603	(-)-11,12-Methylenedioxykopsinaline	215.6	399.191	C22H26N2O5	--	--	--	15.7091536334502	36.9098306342274	29.5585120500024	40.9427035056633	41.0536734680416	59.8100026624716	61.8669263977017	86.720320063795	78.3157463205856	43.0843940297405	45.8901064842955	43.8957074328649	46.5129736832003	45.8498728415479	47.1340108872703	Alkaloids	Tryptophan alkaloids	Aspidosperma type	-	-	-	-
POS00604	Oxohexadecadienoylcarnitine (Car(16:3-O))	208.3	410.29	C23H39NO5	--	--	--	74.024979670279	575.329263055938	174.010904021934	865.932841134547	306.246789595123	368.664777323821	519.735190526268	758.640251258117	965.788879383085	1323.49317431326	1831.86227276827	1138.60718024978	781.489983934728	752.984304445123	719.6	--	--	--	-	-	-	-
POS00605	Lasiocarpine	221.8	412.233	C21H33NO7	--	--	--	14.0334171480639	20.5119750238833	40.3848426395376	31.5453130123787	30.7499645089303	31.6782998148962	36.1202105990198	42.2664884312345	42.5807074880605	55.2667168254513	64.1442206263255	68.5162900478427	42.7406961997677	44.2157610474434	38.8190209048903	Alkaloids	Ornithine alkaloids	Pyrrolizidine alkaloids	-	-	-	-
POS00606	5,7-Dihydroxy-3-[4-[3,4,5-trihydroxy-6-(hydroxymethyl)tetrahydropyran-2-yl]oxyphenyl]chromen-4-one	153.2	433.113	C21H20O10	--	HMDB0252680	6078194	590.816919378122	132.99417532113	158.618658156912	229.095917247916	201.390117436251	382.485001240279	228.144510273237	101.136610977576	102.675304274051	199.231302869096	240.356836262212	200.818925676184	106.588116596322	163.202845950621	121.81665392899	Shikimates and Phenylpropanoids	Isoflavonoids	Isoflavones	-	-	-	-
POS00607	Pelargonidin 3-glucoside ion	155.2	433.113	C21H21O10	47684-27-5	HMDB0240551	443648	384.451364349527	353.543046728253	329.171570489869	97.1398662695444	283.354101104432	259.387633069217	195.240320833331	127.866675031133	150.722926446088	116.52267434464	137.31714135108	107.528139274453	157.00541028669	212.390212871564	139.622922149963	--	--	--	C12137	ko01100//Metabolic pathways;ko01110//Biosynthesis of secondary metabolites;ko00942//Anthocyanin biosynthesis	Biosynthesis of other secondary metabolites;Global and overview maps	Metabolism
POS00608	(2S,3R,4S,5R)-2-[(2R,3R,4S,5S,6R)-4,5-dihydroxy-6-(hydroxymethyl)-2-(2-phenylethoxy)oxan-3-yl]oxyoxane-3,4,5-triol	167.4	434.202	C19H28O10	--	--	--	586.553190383774	541.056337098091	542.385269970953	408.587724585956	401.135223949343	400.917338223531	646.637460530141	450.286714486765	657.80813367675	544.205063634391	600.867992719478	598.926903430784	583.440902514509	602.300973897679	621.951488389119	Shikimates and Phenylpropanoids	Phenylethanoids (C6-C2)	Phenylethanoids	-	-	-	-
POS00609	beta-D-Glucopyranoside, (2E)-3,7-dimethyl-2,6-octadien-1-yl 6-O-alpha-L-arabinofuranosyl-	204.6	466.265	C21H36O10	--	--	--	6695.59980382357	7258.80164201119	6296.21792009463	4320.23040029366	3989.56014938561	3414.99619147905	6966.94301371913	3204.44903846564	4779.91528789635	2132.63862605632	2763.8552822287	2180.58589298749	4334.96154526426	4212.84150504497	4421.9355732299	Terpenoids	Monoterpenoids	Acyclic monoterpenoids	-	-	-	-
POS00610	Gossypetin 8-glucoside	351.9	481.098	C21H20O13	--	HMDB0252918	5949214	11.0396634955403	12.3537447612563	10.1911870900355	10.8287276553617	13.7985584339412	12.7708705460111	13.6803132041141	11.8427330697517	13.0148812401959	17.6376562069955	14.5506242836171	12.794200820848	10.7368202205913	12.4420404882176	11.1292655968037	Shikimates and Phenylpropanoids	Flavonoids	Flavonols	-	-	-	-
POS00611	Quercetagitrin	59.8	481.098	C21H20O13	548-75-4	--	5320826	25.1208344807166	24.9854934240007	28.8529060516445	20.0726873162416	24.7471793927443	24.9830174374126	13.3174704764027	14.9367328329086	17.879937726157	9.27293548169926	18.7744117279891	9.57197304599296	18.6737012382377	18.4074839842729	19.2008575719603	Shikimates and Phenylpropanoids	Flavonoids	Flavonols	-	-	-	-
POS00612	Astaxanthin	337.1	597.394	C40H52O4	472-61-7	HMDB0002204	5281224	468.939147727053	228.562121819596	168.947316536229	294.964669100288	327.92987796245	316.691171782271	656.464825901416	238.807872400638	286.178154766401	329.84410918794	327.887547122553	1020.05997628929	597.12407391735	606.983711721888	687.349009166473	Terpenoids	Carotenoids (C40)	Carotenoids (C40, β-β)	C08580	ko01110//Biosynthesis of secondary metabolites;ko00906//Carotenoid biosynthesis	Global and overview maps;Metabolism of terpenoids and polyketides	Metabolism
POS00613	Delphinidin 3-rutinoside cation	156.2	611.16	C27H31O16	15674-58-5	HMDB0038001	5492231	106.547512639864	231.197333367288	119.612448917435	231.198124166715	125.150548646384	133.22604196593	87.7423092119303	121.523249483487	291.11116869391	131.094692213442	121.67253034824	267.143901936321	125.428241426465	112.638448847514	123.011759600839	--	--	--	C16315	ko00942//Anthocyanin biosynthesis	Biosynthesis of other secondary metabolites	Metabolism
POS00614	N-Nitrosopyrrolidine	252.2	101.071	C4H8N2O	930-55-2	HMDB0031642	13591	57.9547079626031	46.4150425506023	168.596420957636	57.1826429438609	18.9489101396636	51.2192896360675	72.781511165746	52.0341355342547	53.8034943498046	40.8764834965923	46.9094351663266	62.6853056724732	50.8965313776756	62.429545448374	62.9966913629468	Alkaloids	Lysine alkaloids	Piperidine alkaloids	-	-	-	-
POS00615	Valnoctamide	349.9	144.138	C8H17NO	4171-13-5	HMDB0259753	20140	408.794556028103	406.989476695508	417.861888880227	370.877612735494	382.362962721223	324.246208944959	411.038666159747	405.074626790797	382.99138273237	368.277669054729	394.085167791273	396.309671903666	412.338837147522	355.662291813816	407.121059787587	--	--	--	D02717	ko07033//Anticonvulsants	Chronology: Nervous system agents	Drug Development
POS00616	Phthalic Anhydride	267.4	149.023	C8H4O3	--	HMDB0256501	--	710.077540944126	818.374594588965	772.417815730883	1109.34680916068	879.384690660021	628.903451331427	858.142698239601	1100.15179860078	1045.75558934817	2139.36200324271	2091.3981274747	2457.8601355233	1313.05276338512	1179.50800583354	1242.27975881814	Shikimates and Phenylpropanoids	--	--	-	-	-	-
POS00617	cis-Anethole	168.6	149.096	C10H12O	4180-23-8	HMDB0030837	1549040	379.283562494734	436.312277617599	455.301696398853	241.155069772666	291.45760878585	210.491185754496	616.936786953628	272.064619844424	300.397365492012	186.957278603116	194.301198469403	138.412440455572	277.119796429792	283.779655596588	288.473991428312	Shikimates and Phenylpropanoids	Phenylpropanoids (C6-C3)	Cinnamic acids and derivatives	-	-	-	-
POS00618	(+)-Pulegone	147.2	153.127	C10H16O	89-82-7	HMDB0035604	442495	336.457423409491	510.90048050358	389.308337155349	220.535681432388	245.21330491888	235.045738073388	399.230212047571	440.873713047188	464.55020162686	243.566695057002	218.098326815686	208.619900212558	290.855293624303	296.037280797079	372.504308449475	Terpenoids	Monoterpenoids	Monocyclic monoterpenoids	C09893	ko01110//Biosynthesis of secondary metabolites;ko00902//Monoterpenoid biosynthesis	Global and overview maps;Metabolism of terpenoids and polyketides	Metabolism
POS00619	5-Butyl-4-methyldihydro-2(3H)-furanone	172.6	157.122	C9H16O2	80041-01-6	HMDB0035307	62900	67.6965653460775	68.4487535248935	83.4998320457426	46.090769087572	62.2736957009491	61.2013820749022	54.7236550810825	29.0515704605383	64.8744226139799	23.8357435556089	40.2842719369987	40.3677133881726	43.6570445418287	44.2587321596297	43.2095804660401	Fatty acids	Fatty acyls	Paraconic acids and derivatives	-	-	-	-
POS00620	2-Propenoic acid, 3-phenyl-, methyl ester	176.6	163.075	C10H10O2	--	--	--	262.228054184671	303.29881791622	258.623517998964	216.843867858824	226.92835520289	216.315318782975	306.574877868826	289.662330095987	280.329283831531	211.842574974445	228.892705459798	239.725620484005	260.814650640131	228.492847075747	248.634847581326	Shikimates and Phenylpropanoids	Phenylpropanoids (C6-C3)	Cinnamic acids and derivatives	-	-	-	-
POS00621	Dolichodial	209.5	167.107	C10H14O2	--	--	--	61.2164684657388	71.9765835653689	67.8247296904556	76.5134374047473	71.9328951394085	62.6697082457922	71.3864104650912	73.539088721644	72.9531551266259	77.151774181782	89.5167676618872	64.1354812871173	69.8342836174287	67.136379828814	64.7491386523387	Terpenoids	Monoterpenoids	Iridoids monoterpenoids	-	-	-	-
POS00622	Capillone	197.6	173.096	C12H12O	--	--	--	170.698544364153	184.002902623323	167.003143936483	160.115133224274	142.977764862763	147.802183053878	163.518940699667	166.762418772595	196.158260263973	175.583841924585	161.029724727825	166.369922277746	166.057334836152	152.641703099595	182.924845593039	Shikimates and Phenylpropanoids	Flavonoids	Chalcones	-	-	-	-
POS00623	Lathodoratin	153.1	207.065	C11H10O4	--	--	--	245.266956532739	309.194488167795	216.423864344644	330.245916478322	381.038023640583	294.791082035752	1145.15	1364.65345517932	1453.5178788852	723.720943656832	969.749017755987	815.361050023223	730.191389875008	868.88069837763	779.750923110187	Polyketides	Chromanes	Chromones	-	-	-	-
POS00624	Ichthyothereol	197.2	215.107	C14H14O2	--	--	--	290.740946508258	310.559492989172	282.245603753938	258.610651381991	246.413634293975	248.798773643533	281.082669127795	287.897548152173	321.387574478896	311.202120425246	278.628670356447	289.054747378053	282.810196147278	284.234879186773	297.621933016311	Fatty acids	Fatty acyls	Hydrocarbons	-	-	-	-
POS00625	1,2,3,4-Tetrahydro-Beta-Carboline-3-Carboxylic Acid	144.6	217.097	C12H12N2O2	42438-90-4	HMDB0035665	98285	10.396730064134	11.6074312623255	8.67774905657116	45.9873616015183	48.7209466278755	55.2204997962649	130.834427763719	107.60309358246	97.386790310157	399.250415944555	284.578188714446	351.252599256581	132.96789082831	129.63718792138	131.498233559049	Alkaloids	Tryptophan alkaloids	Carboline alkaloids	-	-	-	-
POS00626	3-hydroxy-5-methoxy-6-methyl-2-pentyl-4H-pyran-4-one	202.2	227.128	C12H18O4	125263-70-9	HMDB0040705	86374	284.830752065002	330.004002807101	206.584790988263	652.613622285506	445.525240648488	606.959233833799	336.596611554639	481.720226273461	315.834556112642	401.099478989599	395.922965559467	444.327119482839	406.451386705555	397.254455615197	475.672191603111	Polyketides	Cyclic polyketides	4-pyrone derivatives	-	-	-	-
POS00627	Costunolide	243.9	233.153	C15H20O2	--	--	--	64.075592439501	148.73430721836	116.910549954229	256.256451201316	155.385599677406	266.278772487064	124.603782308214	168.641929442898	174.919	155.15434289521	194.172742515236	235.421838692212	169.112300569149	176.082710707311	168.045934547503	Terpenoids	Sesquiterpenoids	Germacrane sesquiterpenoids	C09382	ko01110//Biosynthesis of secondary metabolites;ko00909//Sesquiterpenoid and triterpenoid biosynthesis	Global and overview maps;Metabolism of terpenoids and polyketides	Metabolism
POS00628	Nandrolone	263.1	275.2	C18H26O2	434-22-0	HMDB0002725	9904	1683.1377727406	5905.97014992369	3355.81059654845	7984.49362258368	4518.18498964229	7085.3	5936.38050592315	2640.25159281754	4853.69146043348	9056.85976425496	12450.2190357543	6101.2666141574	6092.44307210413	6000.35049834042	6089.46674863916	Terpenoids	Steroids	Estrane steroids	-	-	-	-
POS00629	Tazarotenic acid	150.2	324.106	C19H17NO2S	118292-41-4	HMDB0060619	147525	71.5412222791113	72.9606897957236	60.0331955623583	56.7679239737733	69.1566241707461	59.9639459476383	95.3909973296551	90.0066633968515	97.2855953804769	92.5031564926501	78.3586482615367	94.0443648302192	80.0007390652384	81.2736612742656	75.3885397132778	--	--	--	-	-	-	-
POS00630	Gelsenicine	242.6	327.17	C19H22N2O3	--	--	--	400.245076778533	442.211392150707	705.054096913884	302.686405811528	348.427132164658	493.280041919352	732.393360344518	557.428643576193	273.529807120467	544.795626267371	572.001655450716	599.355486383793	478.889828741637	396.578728556241	355.006547415823	Alkaloids	--	--	-	-	-	-
POS00631	Protostemonine	243.9	418.22	C23H31NO6	--	--	--	72.1650128146565	68.6465496363148	89.677868764347	46.5418051368942	69.2679079844748	61.0266919373936	92.7498256862231	74.7642074806371	91.9149534219698	77.9772558723002	90.8077200155006	98.3531533871363	47.596581590978	50.6424916137757	52.4271625202208	Alkaloids	Ornithine alkaloids	Stemona alkaloids	-	-	-	-
POS00632	Dulxanthone C	265.1	425.196	C25H28O6	4178-45-4	HMDB0031917	10670015	43.5965295577027	47.0893980514336	108.375242210738	88.6604658434881	116.64977548221	81.0355993663173	125.876023806292	119.981438324552	134.718649438101	160.148853306182	361.928455971045	306.26929580433	96.8277979267324	106.551603829686	108.972550857045	Shikimates and Phenylpropanoids	Xanthones	Plant xanthones	-	-	-	-
POS00633	Oroxin A	50.9	433.113	C21H20O10	57396-78-8	--	5320313	16.3308793592984	20.1797613838812	18.020236424848	28.3820543223459	20.5291927083589	20.8677887284939	20.8063	27.3505610093459	28.3553532094827	15.1690148850933	18.7376072894447	15.4540637479691	17.0466209799185	18.5070532866898	17.8745987732052	Shikimates and Phenylpropanoids	Flavonoids	Flavones	-	-	-	-
POS00634	Sayaendoside	52.8	439.158	C19H28O10	--	--	--	11.2215388280344	2.46460206772632	10.6756007254017	8.6012031058405	13.6159780478446	12.0077621179897	12.468957993193	13.6994295610291	14.3537369603895	14.8417852185967	8.39091655863291	21.3048580166527	12.8163647284978	11.3416681973365	10.3875183805249	Shikimates and Phenylpropanoids	Phenylethanoids (C6-C2)	Phenylethanoids	-	-	-	-
POS00635	Vitamin K1	340.6	451.357	C31H46O2	84-80-0|11104-38-4|79083-00-4	HMDB0003555	5284607	62.1838916720667	64.6584272650205	50.2412753451973	59.3797	38.1950763826809	46.7915790194227	96.355028794824	62.9965011909021	44.4785563861773	60.2739973711773	59.6612543400059	42.9254262885867	52.2123631496482	49.2023964311168	61.0195915711981	Terpenoids	Meroterpenoids	Prenyl quinone meroterpenoids	C02059	ko01100//Metabolic pathways;ko01110//Biosynthesis of secondary metabolites;ko01240//Biosynthesis of cofactors;ko00130//Ubiquinone and other terpenoid-quinone biosynthesis	Global and overview maps;Metabolism of cofactors and vitamins	Metabolism
POS00636	Quercetagetin 7-glucoside	143.6	481.097	C21H20O13	548-75-4	HMDB0030624	12314844	40.8666166671358	43.326478530303	42.6141032837136	40.4843592091009	41.1947580243809	39.7445760923083	39.5876326601275	48.4455181103295	49.4230189644469	31.6172493289626	35.5765611963151	33.8876140509787	39.4122475974172	38.7919582082876	40.238780602354	Shikimates and Phenylpropanoids	Flavonoids	Flavonols	-	-	-	-
POS00637	Flavone base + 4O, O-MalonylHex	193.6	535.109	C24H22O14	--	HMDB0303671	5858132	225.802739703566	157.112811189461	194.258	148.04229665947	144.643272027283	149.40307054034	78.7137103155121	73.2019838504927	67.6307558842736	84.3170135574548	60.6777567016747	76.3140727781814	124.958093887277	129.750216309378	124.922102745666	Shikimates and Phenylpropanoids	Flavonoids	Flavones	-	-	-	-
POS00638	Canthaxanthin	291	565.404	C40H52O2	514-78-3	HMDB0003154	5281227	938.770247894314	1003.9193468857	955.023754068209	1141.6207657161	1037.4063839624	1180.15863624414	1429.75929314654	1137.86559349018	1063.89310686824	1024.11173287041	961.151005081002	1124.56693307398	1148.55308035132	1056.07615605017	1040.84173614572	Terpenoids	Carotenoids (C40)	Carotenoids (C40, β-β)	C08583	ko01110//Biosynthesis of secondary metabolites;ko00906//Carotenoid biosynthesis	Global and overview maps;Metabolism of terpenoids and polyketides	Metabolism
POS00639	Tribuloside	221.4	595.144	C30H26O13	--	HMDB0260223	57369598	170.005002148407	315.613168496051	296.052234896389	497.141577657976	353.733940424135	551.399487756369	415.793436426726	465.267437607309	372.41942760129	475.078967806941	571.711462922494	493.008753603781	458.699730537016	423.827994552048	447.628652338366	Shikimates and Phenylpropanoids	Flavonoids	Flavonols	-	-	-	-
POS00640	Guattegaumerine	304.8	597.296	C36H40N2O6	--	--	--	168.081155839161	308.284412821372	116.368870630834	461.297271756507	1532.73018504916	899.463582117417	374.699066157934	543.676151036378	642.330043311073	2509.23467975093	3179.3334172636	3530.7089396465	960.474814247403	1252.27303744872	1056.2919628468	Alkaloids	Tyrosine alkaloids	Isoquinoline alkaloids	C06511	ko00950//Isoquinoline alkaloid biosynthesis	Biosynthesis of other secondary metabolites	Metabolism
POS00641	PC(37:4)	347	796.585	C45H82NO8P	--	--	--	1005.27308388032	904.981700597237	1064.40888523026	599.108692939628	658.688029775171	406.143171215183	1031.65871817358	638.132452071372	735.704318532671	516.796894706967	455.518700680811	503.553521667527	740.704614091446	709.070806977064	706.116891608213	--	--	--	-	-	-	-
POS00642	2,6-Lutidine	312.8	108.081	C7H9N	108-48-5	HMDB0032972	7937	19.1086476435409	10.2731663749602	7.23947251478017	11.2588759104464	9.45180849222517	9.4228637486865	10.0418792120342	12.9496465050792	9.76863857798559	10.548351742974	12.9838870233611	9.90037603678844	8.63567769165587	8.04985202134821	12.7064622019662	Alkaloids	Nicotinic acid alkaloids	Pyridine alkaloids	-	-	-	-
POS00643	gamma-Hexalactone	222.7	115.075	C6H10O2	695-06-7	HMDB0003843	12756	17.0010536897737	47.2157546223284	29.1506476766962	97.6431175990546	52.3461379707193	86.0803301147919	53.546272130206	91.9427101124486	72.107914908707	68.8325365434548	66.0457757226038	48.6826499833949	60.8390579796396	56.2236394275157	55.7185997152142	Fatty acids	Fatty esters	Lactones	-	-	-	-
POS00644	Methylephedrine	251.2	180.138	C11H17NO	--	--	--	30.4495027176384	29.6784134865249	34.7258515295048	60.3019734761007	44.6252325671694	39.4071139409743	38.2308824428211	53.6311380515109	48.4749928368242	113.412444905947	130.976099488212	139.514514345069	63.3752824798708	60.4500341680755	65.2659285862448	Alkaloids	Pseudoalkaloids	Phenylalanine-derived alkaloids	-	-	-	-
POS00645	Cnidilide	228.1	195.138	C12H18O2	--	HMDB0302259	--	179.759732236924	701.833861081147	376.861785043351	957.546427743489	633.865782031333	674.756973711378	973.263389478373	568.341755735691	856.052895121251	769.948518954832	1459.77454008252	548.705281082776	692.872821509598	611.775677097348	693.715586543181	Polyketides	Cyclic polyketides	Phthalide derivatives	-	-	-	-
POS00646	Eremopetasinorol	187.5	209.153	C13H20O2	182127-77-1	HMDB0029668	131750892	653.639030646864	778.756449278538	710.627255062327	573.121160256646	874.984175525272	630.708728457112	875.194864122456	1001.0096548299	1459.35714425997	895.70961329593	868.250291302248	938.265747644126	1012.53113805948	846.474082204003	1075.46613768846	Terpenoids	Sesquiterpenoids	Eremophilane sesquiterpenoids	-	-	-	-
POS00647	Avocadienofuran	263.1	247.205	C17H26O	34227-08-2	HMDB0030926	131751100	35.6140975974873	109.123353057227	65.9456546654353	188.369319391231	92.1505927351242	125.507026714945	118.671923962964	73.5295782419595	104.341070016556	140.777164218461	198.579590230226	157.420524870495	108.047256343291	112.045005630481	109.912395196786	Fatty acids	--	--	-	-	-	-
POS00648	Juvabione	226.1	267.195	C16H26O3	--	--	--	60.9913513354412	87.1592085662766	54.0577910847185	67.8330780963212	105.815569374092	161.007156513161	93.7176438626614	50.1127755828265	120.612366094886	83.1207727797531	51.0672761068541	68.430401804715	53.7309401346865	51.1091033265178	54.1469692890797	Terpenoids	Sesquiterpenoids	Bisabolane sesquiterpenoids	-	-	-	-
POS00649	4,11,13,15-Tetrahydroridentin B	202.2	269.175	C15H24O4	75991-58-1	HMDB0036150	15540432	2745.60645077388	3692.6276595402	2782.20081359027	2065.67777676802	1868.99757852737	1550.41167192677	3214.28781033331	1748.0113183771	2326.93945417322	956.253361538719	1115.38002162096	1027.93150408291	2209.59859347497	2121.49164934205	2031.37353261039	Terpenoids	Sesquiterpenoids	Eudesmane sesquiterpenoids	-	-	-	-
POS00650	Irisresorcinol	297.6	347.294	C23H38O2	52483-21-3	HMDB0038532	13845892	44.7664102783136	68.2861071032107	51.9393697472105	62.4100265693778	63.3078504141054	85.8522932231932	72.8857420691993	149.355197228486	103.025484765617	93.3969452441014	88.6778326438384	126.312278972826	79.6410454075624	78.5408307739373	79.2619513798718	Polyketides	Aromatic polyketides	Catechols with side chains	-	-	-	-
POS00651	[10]-Gingerdione	251.8	349.237	C21H32O4	--	HMDB0029475	14440539	219.665677655997	520.778957537706	233.317674391676	667.887854419792	418.063329850028	755.181495931167	413.730277954239	333.242023533353	358.105639269725	443.55176798166	424.431572052554	216.049191368985	377.736427790593	381.72243322333	377.287319598308	--	--	--	-	-	-	-
POS00652	di-N-Octyl Phthalate	12.6	391.285	C24H38O4	--	HMDB0251427	8346	14.314705191389	15.5128835506454	14.5858251125326	14.7475961885675	11.9742543320103	14.3419290065961	16.4790322524457	15.5182946545138	16.595984841138	12.6360379210536	13.3272498878846	10.4538015214354	13.9495291397971	14.1807482723793	15.5178860600041	Shikimates and Phenylpropanoids	Phenolic acids (C6-C1)	Shikimic acids and derivatives	-	-	-	-
POS00653	1-Hydroxy-3,5-dimethoxy-2,4-diprenylxanthone	281.7	409.201	C25H28O5	35323-84-3	HMDB0041275	14777479	104.121064808193	65.4793629050638	45.3667379962293	88.2405984518011	120.095	95.7093029492799	126.417901185618	53.2252045602876	149.031885775869	282.660365622227	243.020690000209	453.687087364677	133.121867495344	134.479139658682	104.022528394789	Shikimates and Phenylpropanoids	Xanthones	Plant xanthones	-	-	-	-
POS00654	(2Z,4E)-5-[(1R,3R,5R,8S)-8-hydroxy-1,5-dimethyl-3-[(2R,3R,4S,5S,6R)-3,4,5-trihydroxy-6-(hydroxymethyl)oxan-2-yl]oxy-6-oxabicyclo[3.2.1]octan-8-yl]-3-methylpenta-2,4-dienoic acid	142.2	467.188	C21H32O10	--	--	--	18.0027891720633	14.1053456031705	17.9278017353896	22.8735540500914	22.912223900787	21.9807027146562	40.605273336791	42.6720811275258	42.6367674038612	24.975457852249	26.2552839589645	23.6755944613084	28.0438674582148	29.6294126127361	24.5298575279162	Terpenoids	Apocarotenoids	Apocarotenoids(ε-)	-	-	-	-
POS00655	Taxifolin-3-glucoside	149.5	489.1	C21H22O12	--	--	--	317.895271130102	241.736553485038	291.533680013483	210.372566566251	181.647453338225	180.946726892681	136.439942404694	104.009761871862	142.484992765107	111.84786697955	116.247882338587	114.860722562728	175.573480251515	175.272753766751	173.108459125112	Shikimates and Phenylpropanoids	Flavonoids	Dihydroflavonols	-	-	-	-
POS00656	(+)-Isolariciresinol-3I+/--O-I(2)-D-glucopyranoside	176.2	545.199	C26H34O11	--	--	--	86.2252454848168	116.835148284188	89.7815425048034	50.8743870581884	58.6929122157639	50.4266	90.6297105000651	94.1413273595364	83.9186611826087	57.5767206375406	73.3464806453416	59.5159266129437	82.1216105053501	73.4357732974246	75.641237418773	Shikimates and Phenylpropanoids	Lignans	Arylnaphthalene and aryltetralin lignans	-	-	-	-
POS00657	Phoenicoxanthin	279.1	581.399	C40H52O3	--	--	--	2058.08280911063	1967.55030512737	1915.57200466091	1854.35581311714	1830.83488251232	2073.73797192208	2217.29859192906	1673.52143104856	992.41502483483	2003.10349293805	1895.85211243901	2152.91890359557	2117.00154537754	1941.22570898891	2191.7805448652	Terpenoids	Carotenoids (C40)	Carotenoids (C40, β-β)	C15967	ko01110//Biosynthesis of secondary metabolites;ko00906//Carotenoid biosynthesis	Global and overview maps;Metabolism of terpenoids and polyketides	Metabolism
POS00658	PC(38:1)	318.1	816.646	C46H90NO8P	--	--	--	232.922982169855	222.424337268683	260.037703844091	241.056696041923	219.019722478918	429.293073786376	288.200583789575	269.410382706846	310.039066835335	230.971113098653	193.110270614284	301.861781172555	211.922946422455	179.079531062587	172.435742096333	--	--	--	-	-	-	-
POS00659	(2E,4E)-dodeca-2,4-dienoic acid	159.6	197.153	C12H20O2	--	HMDB0340679	5312382	126.564080941845	110.413478940426	117.306202936989	156.806100363851	169.98981504849	146.206793000552	240.930361844548	256.131449380906	301.99813964222	288.658169139716	337.530216359528	272.957367665313	216.592605544348	208.664535411566	209.425589975118	Fatty acids	Fatty Acids and Conjugates	Unsaturated fatty acids	-	-	-	-
POS00660	4-Hydroxy-3-(3-methyl-2-butenyl)acetophenone	159.6	205.122	C13H16O2	26932-05-8	HMDB0030770	442916	116.312879541323	129.16660066256	149.750493846552	110.478651662193	113.088587216493	107.864444981229	188.425882288895	185.78454550658	450.212610179142	165.428745023043	158.101094949306	397.348619910643	146.08553113264	153.121058577566	150.698136135964	Shikimates and Phenylpropanoids	--	--	-	-	-	-
POS00661	9,11,13,15-cis,trans,trans,cis-Octadecatetraenoic acid methyl ester	215.5	291.232	C19H30O2	--	--	--	66.2391605346667	129.356745119392	83.9193288039173	167.095	123.636096214488	385.477621748864	170.504931423352	285.243978905515	241.484002788838	338.979358489144	392.711979886961	261.639120987082	203.970261935854	198.710788384798	198.243319540591	Fatty acids	Fatty Acids and Conjugates	Unsaturated fatty acids	-	-	-	-
POS00662	Allamandin	201.6	309.097	C15H16O7	--	--	--	49.0963853823617	85.4066340325668	82.5264447517498	130.580498752586	100.872977936893	124.20937037153	95.6328441437922	121.671231353332	88.6206110681153	116.654955021879	147.810135673552	109.962695332663	115.945582476551	99.2152954803868	107.858951084763	Terpenoids	Monoterpenoids	Iridoids monoterpenoids	-	-	-	-
POS00663	Hispanolone	271.7	341.211	C20H30O3	--	--	--	57.3258567318376	66.3813402778962	57.8207962284717	73.414931838485	88.1095342437516	70.2532593674366	37.9943371685722	69.1820955445339	48.0289932461056	47.1676054504667	40.8887453499605	63.9035637362724	62.1766775316825	56.4721112185378	56.9706872864404	Terpenoids	Diterpenoids	Labdane diterpenoids	-	-	-	-
POS00664	trans-Zeatin glucoside	47.2	382.171	C16H23N5O6	--	--	--	48.6480724052362	41.092493543511	33.638018042111	35.4839379070527	36.6672265760075	26.796896862193	44.6269128747625	45.2362075518034	39.8398252729627	26.4551668891085	22.9431636515992	29.1694848281445	35.211849996238	32.9657097516323	37.1895342655066	Alkaloids	Pseudoalkaloids	Purine alkaloids	-	-	-	-
POS00665	methyl (2S,3R,4S)-3-ethenyl-4-(2-hydroxyethyl)-2-[(2S,3R,4S,5S,6R)-3,4,5-trihydroxy-6-(hydroxymethyl)oxan-2-yl]oxy-3,4-dihydro-2H-pyran-5-carboxylate	71.5	413.142	C17H26O10	--	--	--	24.4234457884632	29.2680868937146	19.5408894614687	17.0367066530923	17.3083729517191	20.4262170123095	43.8253029594297	38.2546465854165	41.7120652638557	29.0654743015654	21.3155659561166	37.9086652007329	27.2414948865985	23.5193513453405	25.513949720224	Terpenoids	Monoterpenoids	Secoiridoid monoterpenoids	-	-	-	-
POS00666	Hexadecenedioylcarnitine (Car(16:1-O2))	191.6	428.301	C23H41NO6	--	--	--	111.26264968113	432.953052308599	192.918337922953	783.480883401968	958.879432678622	1109.76229246492	483.883031581193	1116.29265487451	1109.55398845035	553.695315957638	565.663353642767	408.786831001025	659.833789669008	633.804243649755	634.465742234514	--	--	--	-	-	-	-
POS00667	PC(40:1)	323.2	844.681	C48H94NO8P	--	--	--	134.530517788079	68.0158	161.178201028541	112.271181761821	89.0694531946935	126.137941222251	126.199980305152	122.054515923618	166.860565576773	224.722646640686	89.7852313966037	183.429529466866	94.5063920606685	140.226217284327	115.459092379654	--	--	--	-	-	-	-
POS00668	Cyclopentanone	275	102.091	C5H8O	120-92-3	HMDB0031407	8452	7857.91967152706	1652.38283468213	6.1615372097637	6627.46181492652	6480.45003997827	7866.78580049408	4013.35483183436	9067.56043622526	8001.76090436218	7609.69136303709	7446.03349951636	1412.43373095645	7837.51570986835	8197.91451357326	7496.01149680184	--	--	--	-	-	-	-
POS00669	4'-Methylacetophenone	244.6	135.08	C9H10O	122-00-9	HMDB0032608	8500	61.1200385317037	35.9118221725683	37.0144112534071	80.1349677005542	39.6969874070634	65.0801011197252	67.1963332405772	39.5666876424329	68.5096859610039	37.987026305595	50.4994133701846	50.1844235176211	53.9653264367511	55.1961319051664	62.5234846283223	Shikimates and Phenylpropanoids	--	--	-	-	-	-
POS00670	3,4-Dimethylbenzaldehyde	186.4	135.08	C9H10O	5973-71-7	--	--	37.7962299299782	36.2169478234823	39.074167585294	36.1573542260183	58.1054750233066	270.921315614167	40.969661929207	44.8546814794702	45.2259884555512	40.1450439230912	28.2202674885513	33.8791976228169	36.7820718492282	40.933254772918	40.0622482580636	Shikimates and Phenylpropanoids	--	--	-	-	-	-
POS00671	p-Hydroxybenzoylcholine	60.3	224.128	C12H18NO3	5094-31-5	HMDB0029559	151252	46.4112693137081	52.5654682495063	44.2722680533946	61.1218654448159	72.7490798644617	66.9455236703203	125.587814125017	157.493442721151	122.342393224737	158.925095115928	145.544140759627	164.55353596571	101.536087118066	99.4640078618877	101.667233278025	--	--	--	-	-	-	-
POS00672	1,8-Dihydroxy-3,7-dimethoxyxanthone	53.2	289.071	C15H12O6	--	--	--	1178.4607171278	386.007349987619	332.177727381408	411.214323843684	206.532532430202	365.066560251338	890.298038409586	913.397221835103	192.695843622126	228.474612826948	126.561143977349	125.981405612975	197.127968061174	192.664684395107	177.317624045051	Polyketides	Xanthones	Plant xanthones	-	-	-	-
POS00673	9-OxoOTrE	219.4	293.211	C18H28O3	--	--	--	353.288531734516	676.398767628023	441.865789380661	1593.45388061767	1313.28632993139	2053.82758754652	767.064421591962	1496.29941599686	1158.4982086892	1433.08346745833	1559.08918830458	1088.20002118205	1197.62549161498	1126.84290750382	1177.97551509393	Fatty acids	Octadecanoids	Other Octadecanoids	-	-	-	-
POS00674	Wulignan A1	163.2	343.154	C20H22O5	--	--	--	216.649907607156	199.452642941077	204.084	155.174436642466	168.192914114316	260.535309898095	180.079191578906	391.596149377904	394.115815295776	337.311116266444	134.407579862923	327.307465545747	205.840802387074	196.187779777165	147.811638450708	Shikimates and Phenylpropanoids	Lignans	Arylnaphthalene and aryltetralin lignans	-	-	-	-
POS00675	Biflorin	66.8	355.102	C16H18O9	89701-85-9	HMDB0002336	441959	134.050855719351	26.5917974335234	129.755116547427	102.480439577401	60.8688778880869	22.2622269777331	119.37327296158	82.0803046358039	197.241968658557	33.3217085097118	97.3160063477288	48.1605860743931	74.2406755340703	76.4221589932032	79.5157045695236	Polyketides	Chromanes	Chromones	-	-	-	-
POS00676	Schisandrin C	172.1	385.165	C22H24O6	--	--	--	64.5862893144927	17.260992149441	48.3914674257333	31.2122591342672	39.5601055739575	7.58174542906011	18.1591869031297	12.0815288471985	57.8705139556623	6.27673462572437	31.2660325649998	33.1786530371082	43.7175234994843	41.9897245860869	38.217417498533	Shikimates and Phenylpropanoids	Lignans	Dibenzocyclooctadienes lignans	-	-	-	-
POS00677	Arnidiol	300.2	465.372	C30H50O2	--	--	--	42.2080677050783	74.225363226486	53.3719485344054	74.3048844986687	80.0278179939697	101.370921611486	72.369901840893	179.794869230086	108.704156752285	104.043923055044	92.2138944263236	149.884553310678	84.8370006162567	73.0178623398752	71.4189361454703	Terpenoids	Triterpenoids	Ursane and Taraxastane triterpenoids	-	-	-	-
POS00678	(4S,5Z,6S)-5-[2-[(E)-3-(4-hydroxy-3-methoxyphenyl)prop-2-enoyl]oxyethylidene]-4-(2-methoxy-2-oxoethyl)-6-[(2S,3R,4S,5S,6R)-3,4,5-trihydroxy-6-(hydroxymethyl)oxan-2-yl]oxy-4H-pyran-3-carboxylic acid	153.1	619.164	C27H32O15	--	--	--	33.0191871083562	41.2749770594996	33.9890445108586	22.2346722702896	32.4170796230852	25.9419112015634	33.8740135628296	28.3530914447922	25.5909371711854	24.1030540204792	31.1461264335329	15.360570516395	28.9504310472512	27.9710911690484	24.5649252843729	Terpenoids	Monoterpenoids	Secoiridoid monoterpenoids	-	-	-	-
POS00679	3-[3,4-Dihydroxy-6-(hydroxymethyl)-5-[3,4,5-trihydroxy-6-(hydroxymethyl)oxan-2-yl]oxyoxan-2-yl]oxy-2-(3,4-dihydroxyphenyl)-5,7-dihydroxychromen-4-one	150.5	649.138	C27H30O17	--	--	--	14.1421982729033	11.9026118323089	17.7955705479481	15.2082602887203	15.3833799606396	15.3206962831445	5.41885629895606	10.0922524474536	9.24783842753026	11.0633092303046	10.7343284426748	11.8169898546291	12.4356210942381	9.74406507161121	13.4301692911917	Shikimates and Phenylpropanoids	Flavonoids	Flavonols	-	-	-	-
POS00680	7-methoxy-1-methyl-3,4-dihydro-2H-pyrido[3,4-b]indole	242.6	215.118	C13H14N2O	--	--	--	407.950253598411	432.199950450837	588.345939989506	251.796699682289	386.48208955227	476.188667416136	642.956729058791	492.676340225388	223.836647884927	482.499013420538	403.378015229872	505.213823363018	449.783838490771	416.131876160737	436.659577579555	Alkaloids	Tryptophan alkaloids	Carboline alkaloids	-	-	-	-
POS00681	(-)-alpha-Santonin	231.4	247.13	C15H18O3	--	--	--	8.32579582094946	66.0186127000507	41.6876670690313	174.33181871673	47.9635274462528	76.9958356575567	67.813363973492	40.0875117580803	424.594131667394	78.3085768211276	123.299871465238	67.5164582040541	72.7621490396647	84.9369427273964	73.7689096855803	Terpenoids	Sesquiterpenoids	Eudesmane sesquiterpenoids	-	-	-	-
POS00682	(2S)-2,3-Dihydro-6-(2-hydroxyethyl)-2-(hydroxymethyl)-2,5,7-trimethyl-1H-inden-1-one	171.5	249.148	C15H20O3	--	--	--	118.871148946767	152.046414419558	128.131923674169	184.246487321849	190.24462857856	173.233142907514	230.087153954491	161.269507448503	201.914488158902	176.848738809405	181.690265042769	248.05854867839	185.894800959008	186.398872749572	191.637287254145	Terpenoids	Sesquiterpenoids	Illudalane sesquiterpenoids	-	-	-	-
POS00683	Dipropyl phthalate	187.7	251.128	C14H18O4	--	--	--	1523.96511255661	1591.33557604767	1503.21011263377	1232.13946816141	1094.43246914666	1050.97861977475	1277.44450774433	1250.73488500963	1201.76357156428	938.442682954607	935.249265469568	915.077	1220.99232120342	1202.79226064251	1207.62676517398	Shikimates and Phenylpropanoids	Phenolic acids (C6-C1)	Shikimic acids and derivatives	-	-	-	-
POS00684	MG(18:1)	274.3	357.3	C21H40O4	--	HMDB0011566	134743974	81.0528019455861	84.4553236445419	78.7215611875673	71.1628408940145	78.6914862251184	75.6536991392401	85.6969253385777	104.012545687893	62.9651632313659	85.4199664989618	73.2835318021366	98.0960398498584	61.2536485500783	56.9783197317364	54.6270092717001	Fatty acids	Glycerolipids	Monoacylglycerols	-	-	-	-
POS00685	LPE(18:3)	267.8	476.277	C23H42NO7P	--	HMDB0011508	52925136	144.478872031476	89.0858881686002	99.7636468272925	84.1771672252758	109.030753132633	72.7606646365376	102.254012425205	69.2529406579382	71.4613924622233	43.4409594787219	41.2389559221527	69.1886316530425	86.6135053534752	82.4375216077825	91.2366690154303	Fatty acids	Glycerophospholipids	Glycerophosphoethanolamines	-	-	-	-
POS00686	2-[3-[4-[1,3-Dihydroxy-1-(4-hydroxy-3-methoxyphenyl)propan-2-yl]oxy-3-methoxyphenyl]propoxy]-6-(hydroxymethyl)oxane-3,4,5-triol	162.8	558.255	C26H36O12	--	--	--	1688.73098532773	2115.69250430384	1333.45609257582	1179.41541996901	1366.91239369599	1603.70422136374	2274.82058487733	1324.76721282269	1657.90124975599	1331.41668450092	1873.52485343874	1026.84428272674	1790.13977444389	2958.55419202378	2674.02482954747	Shikimates and Phenylpropanoids	Lignans	Neolignans	-	-	-	-
POS00687	Rhodoxanthin	291	563.39	C40H50O2	--	--	--	46.3985868315508	44.7045711387281	38.5628256816156	35.6561992419466	33.172152598641	33.2131555960284	37.158391869682	16.8784264486661	31.721866503027	27.0550358741351	29.1001631539542	33.2727827997418	33.299985648004	32.7124538954692	34.3458278118277	Terpenoids	Carotenoids (C40)	Carotenoids (C40, ε-ε)	-	-	-	-
POS00688	Antheraxanthin A	315.5	585.429	C40H56O3	--	--	--	1126.16178512116	1037.71950652543	1042.77668880035	861.063690229384	825.247523861744	1068.78480869182	1227.6491496596	1069.81719866319	1452.31703017561	837.652565225736	1041.72275271542	1254.93334647034	1130.74092030343	1136.11454997676	1338.11028492693	Terpenoids	Carotenoids (C40)	Carotenoids (C40, β-β)	-	-	-	-
POS00689	2-(3,4-Dihydroxy-5-{[3,4,5-trihydroxy-6-(hydroxymethyl)oxan-2-yl]oxy}phenyl)-5,7-dihydroxy-3-{[3,4,5-trihydroxy-6-(hydroxymethyl)oxan-2-yl]oxy}-4H-chromen-4-one	144.5	643.15	C27H30O18	28454-81-1	HMDB0037850	14159396	39.4556792727439	50.443954530081	47.7862796696752	43.9306092098425	55.4558187998585	54.8406077729426	44.0246	41.0089850871847	38.6356351779537	37.7328903891544	44.3660162061995	27.889536393208	43.3820241206938	37.788865788407	44.7170472225885	Shikimates and Phenylpropanoids	Flavonoids	Flavonols	-	-	-	-
POS00690	1-(Hydroxymethyl)-1,4a-dimethyl-7-propan-2-yl-2,3,4,9,10,10a-hexahydrophenanthren-9-ol	215.5	303.232	C20H30O2	--	--	--	274.639471837298	473.239591913957	408.475446092826	623.337991330009	436.196865451157	710.188712393349	587.800367524926	1043.28705925943	914.068023243452	1225.23038562458	1329.98307437604	981.559664654501	757.318468005347	744.454124279046	744.395429924751	Terpenoids	Diterpenoids	Abietane diterpenoids	-	-	-	-
POS00691	Arborinine	43.5	308.091	C16H15NO4	5489-57-6	HMDB0030177	5281832	363.382018013611	296.991413275309	334.698059607066	288.983038297146	564.470173631495	234.607662403605	201.112667531098	214.281005355552	172.951927248378	85.8170776686897	71.2899658703863	130.045382533033	206.961835998902	181.430566150289	195.445293863716	Alkaloids	Anthranilic acid alkaloids	Acridone alkaloids	-	-	-	-
POS00692	Pyridoxine + O-Hex	26.8	332.134	C14H21NO8	--	HMDB0246884	3321053	3271.75820969357	3281.19363882982	2799.69552066676	2260.67541524791	2137.86580475187	1931.6723718608	2127.63517054356	1881.67624952139	2286.89080790897	987.284662252295	1368.28921686623	834.773652050458	1859.29452472012	1787.52116772139	1966.4883333454	Alkaloids	Nicotinic acid alkaloids	Pyridine alkaloids	-	-	-	-
POS00693	Syringin methyl ether	187.4	387.165	C18H26O9	139742-20-4	HMDB0039570	131752679	63.1645059437858	176.987632378044	86.4447311560434	167.455	83.0324715678671	175.444128540533	117.218068177169	174.27050619783	74.4712389682487	115.015484406545	146.801719238002	115.23882823491	132.917980140935	121.385283151004	117.849496855916	Terpenoids	Monoterpenoids	Menthane monoterpenoids	-	-	-	-
POS00694	8-hydroxy-1,5-dimethyl-8-[(E)-3-[(2R,3R,4S,5S,6R)-3,4,5-trihydroxy-6-(hydroxymethyl)oxan-2-yl]oxybut-1-enyl]-6-oxabicyclo[3.2.1]octan-3-one	178.5	425.18	C19H30O9	--	--	--	22.2613807138188	122.151699741208	22.3852164473769	124.130782528087	113.32796037657	103.91102369262	103.336471137238	115.251998444301	80.4201233818986	146.943663551836	100.930610510092	237.765581354917	167.887817026275	115.196171912573	170.93749267105	Terpenoids	Apocarotenoids	Megastigmanes	-	-	-	-
POS00695	Oleanolic Acid	322.8	479.352	C30H48O3	508-02-1	HMDB0002364	10494	29.4332857962374	24.9317949809754	27.5013273023234	21.7742642733553	17.4776241301356	20.6690261020456	24.5173556861875	23.0828606479419	28.594399686974	24.4125259696521	19.059590479463	32.507342267009	21.4265797121787	23.1129183823358	23.0693724105657	Terpenoids	Triterpenoids	Oleanane triterpenoids	C17148	ko01100//Metabolic pathways;ko01110//Biosynthesis of secondary metabolites;ko00999//Biosynthesis of various plant secondary metabolites	Biosynthesis of other secondary metabolites;Global and overview maps	Metabolism
POS00696	Orientin-2''-O-p-trans-coumarate	61.1	617.127	C30H26O13	--	--	--	2.72378815604399	1.87287247394893	2.99029462217685	0.273780822092341	3.55304381358214	1.28428534559534	9.17236353730185	6.71603823981547	8.91087090893205	3.51816192753187	4.73443358716001	2.0930934381103	3.95912966505767	4.24607678334779	5.2513558845468	Shikimates and Phenylpropanoids	Flavonoids	Flavones	-	-	-	-
POS00697	5,6,7,40-Tetrahydroxyisoflavone-6,7-di-o-b-D-glucopyranoside	177.2	633.143	C27H30O16	--	--	--	45.0129560068814	40.1065316703495	39.3105982548848	45.5164557491806	41.6282901629627	48.9116042127147	39.0511868407716	40.7820671624018	41.5187501728025	57.2002387276622	50.1322366482487	39.1543257448369	53.2515836890879	46.3098560113605	50.8841979477136	Shikimates and Phenylpropanoids	Isoflavonoids	Isoflavones	-	-	-	-
POS00698	PC(37:3)	298.2	798.604	C45H84NO8P	--	--	52922400	170.728711003475	148.835843735599	139.775125692881	131.66580918887	126.56100639029	216.115130176237	97.0116983100685	182.358367649776	112.405682461028	85.1800723084919	137.912052079915	215.332130778733	183.584111614205	117.944639165977	134.529866463662	Fatty acids	Glycerophospholipids	Glycerophosphocholines	-	-	-	-
POS00699	8-Azabicyclo[3.2.1]octan-3-ol	141	128.107	C7H13NO	501-33-7	HMDB0031667	68147	32.4568851835995	44.5984106889988	28.3173553848911	37.3444737425333	38.8513526702905	37.0479781568425	30.3153071304377	32.0484732527757	35.7589714615512	33.554493362986	33.116343905267	47.6336679397747	40.7298650845638	36.1286122733734	35.8631884573786	Alkaloids	Ornithine alkaloids	Tropane alkaloids	-	-	-	-
POS00700	1,3,3-Trimethyl-2-oxabicyclo[2.2.2]octane-4,6-diol	200.3	187.133	C10H18O3	176896-61-0	HMDB0041545	188642	65.1636464166972	101.234369608067	92.3025732531964	91.588788943426	79.1599936412974	209.906306582612	96.745591557348	90.2540668040795	79.1162958980842	74.4985033098066	200.948376389753	65.7605822225512	86.8686943068897	78.3429723594475	89.8981876874223	Terpenoids	Monoterpenoids	Monocyclic monoterpenoids	-	-	-	-
POS00701	Danielone	62.8	213.076	C10H12O5	90426-22-5	HMDB0031704	146167	63.5413710031385	81.7864059569798	491.660306486386	57.805045239681	72.552684815017	127.14540869769	47.2830926533486	64.4119092692437	73.8049230660737	36.8841120895362	57.985914395581	36.4656380159758	60.0178765359271	75.8763623748294	64.1717723016774	Shikimates and Phenylpropanoids	--	--	-	-	-	-
POS00702	(-)-Annuionone B	222.1	223.133	C13H18O3	211183-73-2	HMDB0032121	101417753	61.3174832446453	115.486395956703	76.0880804196428	165.45704264378	114.070478395396	130.472747144934	103.330361944235	128.336662640329	109.626266789287	114.734508169063	127.941314020816	97.8162537850078	115.878006240403	112.919826844182	116.591147829132	Terpenoids	Apocarotenoids	Apocarotenoids (β-)	-	-	-	-
POS00703	Encecalin	170.7	233.117	C14H16O3	--	--	--	163.247567444078	147.901588877334	150.148404578134	135.356452011782	158.373150084847	123.269442776177	145.053545638777	163.802735621352	149.523660398709	110.151098868149	103.614	111.941635750065	135.473733236388	133.704168423982	139.874197899528	Terpenoids	Meroterpenoids	Merohemiterpenoids	-	-	-	-
POS00704	Fragilin	72.1	319.038	C16H11ClO5	--	--	--	22.8431818388008	19.3760573069844	21.4429506192793	165.175542566274	179.806630472101	117.697842227757	37.2151546497618	33.9334165039299	59.8037288535548	252.361139397188	419.090877036351	356.539909403018	182.100162417862	110.476083507692	174.285641248933	Polyketides	Polycyclic aromatic polyketides	Anthraquinones and anthrones	-	-	-	-
POS00705	2-Palmitoylglycerol	292.3	331.284	C19H38O4	--	HMDB0011533	123409	35.0866960781716	57.7616101924883	38.8184652176561	38.830423157326	38.7897121657974	89.7922049169248	71.2915730520239	140.246015964876	111.92800733009	45.9600170669337	54.9310025249069	50.5845778336977	59.1707473348845	57.170556545159	48.7247640637367	Fatty acids	Glycerolipids	Monoacylglycerols	-	-	-	-
POS00706	P-Coumaric acid glucoside	143.3	344.134	C15H18O8	--	--	--	6175.48954317377	7274.11228548857	6681.37100555842	4964.87368259085	5426.12766492664	4476.15472995499	4592.59112253541	3857.98798487734	4207.97420111034	3845.57081502773	3851.3308670533	4502.31891633125	4533.98736031781	4883.87182957727	5056.42574014641	Shikimates and Phenylpropanoids	Phenylpropanoids (C6-C3)	Cinnamic acids and derivatives	-	-	-	-
POS00707	Colchicine	42.6	422.159	C22H25NO6	--	--	--	862.893212247613	701.848371156188	565.110972471585	867.989254467985	730.105531689098	713.724269504288	504.033714532212	592.799032230319	379.972448563534	180.458079301161	155.280862186695	209.415685293617	482.60295556412	412.849362335042	485.68645108245	Alkaloids	Tyrosine alkaloids	Phenethylisoquinoline alkaloids	C07592	ko01110//Biosynthesis of secondary metabolites;ko01063//Biosynthesis of alkaloids derived from shikimate pathway;ko00950//Isoquinoline alkaloid biosynthesis	Biosynthesis of other secondary metabolites;Chemical structure transformation maps;Global and overview maps	Metabolism
POS00708	5,6-dihydroxy-9,13,14-trimethyl-16-(2-methylpropyl)-17-azatricyclo[9.7.0.01,15]octadeca-3,9,12-triene-2,18-dione	287.7	424.248	C24H35NO4	--	--	--	94.3143799966156	319.971728507126	312.730121681522	330.188110065526	549.590398896742	501.483141660558	354.064726676408	729.020140893374	1385.20420351607	800.240251721795	1440.45422546086	1974.54647500407	772.050640784935	1046.64910672444	658.349580158483	Alkaloids	Pseudoalkaloids	Cytochalasan alkaloids	-	-	-	-
POS00709	Betulin	316.5	443.388	C30H50O2	473-98-3	HMDB0036838	72326	108.721979866115	78.0276256994795	85.5808202350815	163.053336245876	204.077899746777	223.596765325061	485.239169238455	425.733969905445	478.17133412815	370.184498241179	407.84680745564	588.743494059968	240.48673907687	266.889484804157	269.086099311778	Terpenoids	Triterpenoids	Lupane triterpenoids	-	-	-	-
POS00710	Isobrucein A	161.4	523.217	C26H34O11	--	--	--	117.221343846092	119.952438895099	121.021089370173	86.9296795982585	98.3812619325629	113.411972897292	128.750301522949	113.204443902325	117.272125683475	91.6978218108916	88.9136384684187	90.6313494905122	113.713324060952	109.728281850592	107.116530056607	Terpenoids	Triterpenoids	Quassinoids	-	-	-	-
POS00711	7-O-Methylaloeresin A	75.8	555.183	C29H30O11	--	--	--	17.2505729895617	13.6481976920993	6.39794427512021	19.2514717432795	28.9480345294255	13.1705099808899	22.2876552458298	25.5931238000682	32.0713802084324	19.8073285147716	17.6554282752494	29.426941316792	26.6254340050559	28.4310269687997	16.0111778996132	Polyketides	Chromanes	Chromones	-	-	-	-
POS00712	Denticulaflavonol	184.4	559.308	C35H42O6	--	--	--	50.8037752578336	51.6123278791006	47.0299593163161	38.3729607960433	39.6719435582874	34.909098127241	54.9626606271141	40.6562099644842	44.7162377835282	35.4734902670141	36.5332142173352	36.3905784673319	39.8155959282249	42.4828729354024	36.4704916219924	Shikimates and Phenylpropanoids	Flavonoids	Flavonols	-	-	-	-
POS00713	4-(Butoxymethyl)phenol	173.3	181.122	C11H16O2	57726-27-9	HMDB0039957	14251857	191.63493751737	285.490684693674	165.804796967234	163.341656011629	215.222679549708	220.055	144.73143273059	185.060990911399	179.747008176968	131.363676228174	116.846313544463	173.458638988869	159.918115418311	151.665781363853	162.790595704895	--	--	--	-	-	-	-
POS00714	1-Heptadecene-4,6-diyne-3,9-diol	228.7	263.2	C17H26O2	77084-19-6	HMDB0038782	5318011	41.3729873947039	60.6704074177339	62.4738295171078	105.942154330677	114.494794708044	123.304765959246	204.042486330849	168.188457345019	117.035603039133	96.6644636738157	87.1205140146218	399.92298586674	99.0025934908152	92.2620352413998	93.4738995315108	--	--	--	-	-	-	-
POS00715	3,5,7,3',4'-Pentahydroxyflavanone	140.9	305.066	C15H12O7	--	HMDB0242509	--	773.852113047994	1118.37302744256	725.300407516188	965.481199098542	970.639689575188	885.716038835845	752.632711886118	655.354314097458	826.708100673442	680.357442078413	668.363286040319	363.030119100588	880.879566269038	833.253509730841	887.278739931698	Shikimates and Phenylpropanoids	Flavonoids	Dihydroflavonols	C01617	ko01100//Metabolic pathways;ko01110//Biosynthesis of secondary metabolites;ko01061//Biosynthesis of phenylpropanoids;ko00941//Flavonoid biosynthesis	Biosynthesis of other secondary metabolites;Chemical structure transformation maps;Global and overview maps	Metabolism
POS00716	2-[(2'R,8R,8As)-2',4,4,7,8a-pentamethylspiro[2,3,4a,5-tetrahydro-1H-naphthalene-8,5'-oxolane]-2'-yl]acetic acid	171.4	321.242	C20H32O3	--	--	--	163.18996764059	162.09312177247	150.284854164177	180.733944948471	135.355758866828	148.50683566102	138.356354452305	132.493535713311	177.308305893491	146.320032822167	155.522861552365	154.308277080353	142.473081869469	136.558608956416	144.402847279335	Terpenoids	Diterpenoids	--	-	-	-	-
POS00717	nor-Dentatin	191	335.124	C19H20O4	--	--	--	643.335478983119	727.663097356165	635.883150102328	635.530276834146	583.171296347159	664.446620454631	614.147109211827	602.657192003069	746.615697079351	584.046175920303	601.786167910098	537.878958748027	632.771157676432	605.248160129803	618.702065998864	Shikimates and Phenylpropanoids	Coumarins	Simple coumarins	-	-	-	-
POS00718	[3,4,5-Trihydroxy-6-(hydroxymethyl)oxan-2-yl] 3-(4-hydroxy-3,5-dimethoxyphenyl)prop-2-enoate	158.7	387.201	C17H22O10	--	--	--	1694.70902956149	1742.58955145379	1629.56150981087	1229.84376461349	1312.29431629904	1145.03252269948	2101.9986448164	2346.24768816532	2584.66114028433	1481.17743046368	1556.51465910704	1534.96926517242	1688.29834532703	1624.9143866802	1630.27623281452	Shikimates and Phenylpropanoids	Phenylpropanoids (C6-C3)	Cinnamic acids and derivatives	-	-	-	-
POS00719	Delta-Tocotrienol	263.8	419.294	C27H40O2	25612-59-3	HMDB0030008	5282350	244.431853708026	244.437223180207	250.139092113283	164.698372210947	489.688078461873	199.514710784647	390.137245688534	302.959762404477	199.546409550152	159.44947309797	166.886996908065	428.981274300313	189.814097563968	184.427776789571	190.930150614294	Terpenoids	Meroterpenoids	Prenyl quinone meroterpenoids	C14156	ko01100//Metabolic pathways;ko01110//Biosynthesis of secondary metabolites;ko00130//Ubiquinone and other terpenoid-quinone biosynthesis	Global and overview maps;Metabolism of cofactors and vitamins	Metabolism
POS00720	Schisanwilsonin H	164.8	537.209	C30H32O9	--	--	--	87.1842390211104	115.65654655502	119.064380182406	82.2617896352141	86.9688007694602	96.577951389665	129.155221171902	130.631476435929	119.298712661428	103.764517508346	92.8834208391572	114.479545876572	102.126727442913	109.006863095385	105.021627801937	Shikimates and Phenylpropanoids	Lignans	Dibenzocyclooctadienes lignans	-	-	-	-
POS00721	Tripalmitin	298.2	829.723	C51H98O6	555-44-2	HMDB0005356	11147	402.990317197828	1097.84774367902	805.505171482503	355.495752724374	996.266342690615	95.7564727177948	855.346088557048	1935.7083907749	867.792282865301	1631.26293216134	1114.36963966908	433.812097031111	968.809867819742	826.742245251821	627.670143125778	Fatty acids	Glycerolipids	Triacylglycerols	-	-	-	-
POS00722	1H-Pyrrolo[2,1-b]quinazolin-9-one, 3-hydroxy-2,3-dihydro-	39.1	203.082	C11H10N2O2	--	HMDB0259770	10242	295.903545019333	235.571829849694	165.251951109746	239.92837707791	519.60047948988	217.969124671983	567.637349713644	261.197316474364	650.266600402441	939.50975352754	632.616152903468	1059.13932220959	522.841669341519	573.953141436206	382.274715711215	Alkaloids	Anthranilic acid alkaloids	Quinazoline alkaloids	-	-	-	-
POS00723	Methyl 1-hydroxy-7-(hydroxymethyl)-1,4a,5,7a-tetrahydrocyclopenta[c]pyran-4-carboxylate	166.7	227.091	C11H14O5	6902-77-8	HMDB0035830	23340	107.599774300588	168.784053553458	128.918133635309	194.089488396059	148.014542955378	187.209405422378	186.565179812185	300.561163278427	267.331477652608	421.211977603446	372.625728288919	335.904695233244	244.884057858023	241.545964285059	257.216432862404	Terpenoids	Monoterpenoids	Iridoids monoterpenoids	-	-	-	-
POS00724	(-)-Curcumol	197.6	237.185	C15H24O2	--	--	--	161.797483422922	224.278407042965	173.302614819317	130.208271094629	156.855959879932	134.23563357715	187.055266107383	185.948818967146	227.734142673196	193.218386017538	166.519822256104	144.236723256188	174.592587119718	211.193258495736	180.306073161875	Terpenoids	Sesquiterpenoids	Guaiane sesquiterpenoids	-	-	-	-
POS00725	Pratenol B	47.5	305.066	C15H12O7	147710-51-8	HMDB0040631	131752877	131.961214177586	124.69644945173	233.096104222902	119.020132460014	117.161576693219	91.3006944126501	54.538271604176	115.544515848598	92.5215240951342	71.8932680330527	91.241368391586	97.3969526034242	131.162900879958	115.970684582312	93.8354086626929	--	--	--	-	-	-	-
POS00726	2,4-Dihydroxyheptadec-16-enyl acetate	212.9	329.269	C19H36O4	24607-09-8	HMDB0031043	3624980	24.958230216887	32.3960626294822	26.5546577357197	45.8311401411119	30.9085066934357	43.463601490627	39.1083953368374	66.8003940693974	60.5010550395146	97.3680123046272	107.706724661778	73.3044418115145	57.2934480194816	50.8528365943036	50.7618620527557	Fatty acids	Fatty acyls	Fatty alcohols	-	-	-	-
POS00727	Dehydrodihydrorotenone	128.1	395.145	C23H22O6	--	--	--	14.3500733302565	16.6502317262432	13.5310754694703	12.3549618873113	11.5942520260611	10.7536765795995	17.6103422919194	20.056005714858	11.2498773519411	29.1928305402102	13.8585810738737	27.5458410549076	11.4301767897913	11.1370017610164	12.3816072615008	Shikimates and Phenylpropanoids	Isoflavonoids	Rotenoids	-	-	-	-
POS00728	Difloxacin (hydrochloride)	48.9	400.147	C21H19F2N3O3	98106-17-3	HMDB0251259	56206	40.2184430543399	33.4808831776036	43.7903165412726	40.6327023833848	43.9755234927382	43.9623336801862	32.2830746626424	37.1039472721222	45.6062862054067	27.4097671155053	26.4769386332628	25.5410277407022	38.1266891427501	34.3411486938895	38.0435598689209	Alkaloids	Anthranilic acid alkaloids	--	-	-	-	-
POS00729	15-Acetoxyeremantholide B	41.3	443.16	C22H28O8	--	--	--	57.2596971249135	59.3433213902556	50.1831273956417	50.3826920734281	56.8230716955756	53.2400228842056	70.2909323418023	67.4285146391836	58.9448416193115	45.8293107380988	40.6753552794972	56.3320036518381	50.9515885122627	47.4448497769691	48.7132542242686	Terpenoids	--	--	-	-	-	-
POS00730	Diatoxanthin	298.2	567.419	C40H54O2	--	--	--	736.568449718176	456.523658738127	651.123978686307	506.901376690221	503.248156230382	463.439885947274	807.679934258285	599.529465479402	512.840103096648	413.193547403156	458.275619637735	495.349600644795	653.067140357097	617.160635584357	588.630606771719	--	--	--	-	-	-	-
POS00731	(11-Ethyl-3,8,9-trihydroxy-4,6,16-trimethoxy-11-azahexacyclo[7.7.2.12,5.01,10.03,8.013,17]nonadecan-13-yl) 2-acetamidobenzoate	292.9	623.286	C32H44N2O9	--	--	--	273.268626446019	245.975050412182	359.035149704652	273.048783198827	315.811745422038	309.510909585392	358.765498538355	835.928284146523	278.635700608713	278.963789925037	375.095552434603	420.516165033354	295.02	293.521064676156	292.663371766991	Alkaloids	Pseudoalkaloids	Terpenoid alkaloids	-	-	-	-
POS00732	(2S,3R,4R,5R,6S)-2-[(2R,3R,4S,5S,6R)-2-[[(6R,10R,12S,14R)-3,12-dihydroxy-17-[(E,2S)-2-hydroxy-6-methyloct-5-en-2-yl]-4,4,10,14-tetramethyl-1,2,3,5,6,7,8,9,11,12,13,15,16,17-tetradecahydrocyclopenta[a]phenanthren-6-yl]oxy]-4,5-dihydroxy-6-(hydroxymethyl)oxan-3-yl]oxy-6-methyloxane-3,4,5-triol	245.9	807.495	C42H72O13	--	--	--	366.515102275692	209.306417439952	150.739669600425	117.663687981248	129.654664004957	55.4247884227981	121.523284273785	23.0319889815552	65.9744792053111	4.83407038913356	7.93911420844344	12.2231317461127	148.949664782241	114.840865940549	93.8809915434607	Terpenoids	Triterpenoids	Dammarane and Protostane triterpenoids	-	-	-	-
POS00733	Rosifoliol	280.7	205.195	C15H26O	63891-61-2	HMDB0035868	527256	28.477728147648	33.6106148455511	53.3828278518695	78.4093082309704	72.8477006479735	100.63758373714	37.609248408367	45.5711	36.2483629325812	42.8231665065036	27.1805758691789	31.2370134921604	41.4528342960266	56.7664536372578	46.7579201454907	Terpenoids	Sesquiterpenoids	Eudesmane sesquiterpenoids	-	-	-	-
POS00734	2-[2-(3,4-Dihydroxyphenyl)ethoxy]-6-(hydroxymethyl)oxane-3,4,5-triol	80.7	334.15	C14H20O8	76873-99-9	HMDB0041024	13845930	162.762843080631	189.953839425162	165.829213803327	76.2409981664482	92.4348376427472	144.876398061584	265.870665684396	159.270634303439	185.684855681859	101.256391949596	107.898569197914	102.174596719828	104.66082549378	98.7058191866178	114.271629852922	Shikimates and Phenylpropanoids	Phenylethanoids (C6-C2)	Phenylethanoids	-	-	-	-
POS00735	2,4,12-Octadecatrienoic acid isobutylamide	308.8	334.31	C22H39NO	151391-69-4	HMDB0032033	25221579	2795.35699404436	2590.46267394005	2370.8494170585	1874.02620404989	2274.22310506315	2653.8778931465	3230.87743596588	2653.58106564984	2408.49230031132	2532.65644053529	3505.43560336201	3457.54083863074	2005.81947819835	2284.94267054663	3236.12901843233	Fatty acids	Fatty amides	N-acyl amines	-	-	-	-
POS00736	Cannflavin A	244.6	437.193	C26H28O6	--	--	--	45.0712187850535	47.4675742946745	50.6805365994636	42.9272844249136	41.7912959512367	38.9583484694458	48.2002752580717	52.4858866339742	115.329777820116	65.787237145561	80.4732413032372	81.767193709773	36.4610826507385	40.9823194944097	38.3265257837598	Shikimates and Phenylpropanoids	Flavonoids	Flavones	-	-	-	-
POS00737	5,7,11,18,22,24-hexahydroxy-13,16-dimethyloctacyclo[13.11.1.12,10.03,8.04,25.019,27.021,26.014,28]octacosa-1(27),2(28),3,5,7,10,12,14,16,18,21,23,25-tridecaene-9,20-dione	157	505.095	C30H16O8	548-04-9	HMDB0034271	5281051	188.637611250976	222.198798307901	231.990776499641	164.773093345161	213.885931295872	209.565516848715	215.568157579641	274.05488564329	264.239824251624	175.022179473394	147.616848046215	202.062167520708	217.918564209433	193.839	224.118339315733	Polyketides	Polycyclic aromatic polyketides	Anthraquinones and anthrones	-	-	-	-
POS00738	Omacetaxine Mepesuccinate	305.5	568.254	C29H39NO9	--	--	--	1855.94309802824	482.146286218206	1178.63949069581	1492.32165048259	842.107437296087	1010.05220369317	1181.1577031906	532.23237992185	917.27796165995	194.99333445511	340.211195693307	371.615632138318	744.965064103396	1033.83364000198	1161.76094288864	Alkaloids	Tyrosine alkaloids	Cephalotaxus alkaloids	-	-	-	-
POS00739	Crenatine A	158.3	569.315	C34H40N4O4	--	--	--	247.957682602331	227.777641620244	403.493251506668	192.505115537658	238.649856658998	206.388272235145	196.239347836411	239.342378463365	218.14392188959	213.907706404028	136.317347414861	255.852586832565	119.48332964522	86.5006621812695	114.334680298195	Alkaloids	Peptide alkaloids	Ansa peptide alkaloids	-	-	-	-
POS00740	Adonixanthin	329.3	583.414	C40H54O3	--	--	--	337.291304126754	426.032186957373	492.15528789414	1123.16733774174	431.923390139337	515.269064710852	505.728408919501	353.141005040564	445.717948495093	422.161380818349	470.407804271803	514.018738472729	435.541605399323	442.335986971302	485.851064180224	Terpenoids	Carotenoids (C40)	Carotenoids (C40, β-β)	C15968	ko01110//Biosynthesis of secondary metabolites;ko00906//Carotenoid biosynthesis	Global and overview maps;Metabolism of terpenoids and polyketides	Metabolism
POS00741	Ergocristine	303.5	610.3	C35H39N5O5	--	--	--	2107.16454065969	1765.24423397318	1791.42769846056	1545.52771695727	1718.79196600389	1564.76676057221	1840.67382738312	1509.24968863095	1585.00751589545	1490.91641617187	1732.69432453343	1733.91773474587	1596.72982179894	1576.2278703103	1533.50524026715	Alkaloids	Tryptophan alkaloids	Ergot alkaloids	-	-	-	-
POS00742	2-[3,5-Dihydroxy-2-[(2-hydroxy-4,5,9,9,13,20,20-heptamethyl-24-oxahexacyclo[15.5.2.01,18.04,17.05,14.08,13]tetracos-15-en-10-yl)oxy]-6-methyloxan-4-yl]oxy-6-(hydroxymethyl)oxane-3,4,5-triol	248.5	787.466	C42H68O12	--	--	--	277.209262509917	262.962013682505	177.242969795862	151.176289809434	173.511541332486	101.639903365074	141.442946558042	33.0495436459891	58.8650571945477	19.7029215356766	29.989794057508	24.7517687749205	122.72010450313	114.154258119222	99.5452041882112	Terpenoids	Triterpenoids	Oleanane triterpenoids	-	-	-	-
POS00743	(1R,2E,7R,10E,12S,13S,15R)-12,15-dihydroxy-7-methyl-8-oxabicyclo[11.3.0]hexadeca-2,10-dien-9-one	218.8	281.175	C16H24O4	--	--	--	274.980810785978	1086.94530920265	420.822370082784	2042.28202239133	866.994631727137	1675.20531749768	963.949604160752	1201.9979378044	1201.59023456743	639.374777156724	939.471525774984	607.559480149089	887.620203575775	847.917319366173	868.743410868263	Polyketides	Macrolides	Macrolide lactones	-	-	-	-
POS00744	2,3,5,7-Tetramethoxy-9,10-dihydrophenanthrene	141.9	323.124	C18H20O4	--	--	--	204.99481154664	284.490818920662	230.521603719206	183.730452999413	197.072267254445	212.698573227835	244.049103344375	288.825049699652	257.468178986223	222.250353581011	146.624523443917	129.781425023486	190.912573060425	256.171335191484	226.30318363562	Shikimates and Phenylpropanoids	Phenanthrenoids	Phenanthrenes	-	-	-	-
POS00745	Epilupeol	288.4	409.383	C30H50O	--	--	--	291.480587087435	534.358940924653	568.193732869755	281.949705230211	637.293689382384	7.94440778867254	437.869488436339	1083.15067174945	320.416529705542	429.961999590445	847.313926183832	302.45540434895	593.665705329354	570.963020143834	538.669116212338	Terpenoids	Triterpenoids	Lupane triterpenoids	-	-	-	-
POS00746	Prodelphinidin B6	28.4	415.1	C21H18O9	--	--	--	65.8249244162939	89.4236465189758	70.3317374499884	30.9014168303813	47.5056325776619	34.5125632798391	89.9100290872467	84.1505711219532	112.658391535567	72.3902746171682	61.9381396043693	126.774722461834	68.0979596025694	68.9285369598444	66.655016231727	Shikimates and Phenylpropanoids	Flavonoids	Flavan-3-ols	-	-	-	-
POS00747	Isobiflorin 6''-gallate	121.7	507.112	C23H22O13	152041-17-3	HMDB0040633	131752878	11.0990050448063	14.1563373489486	21.2052968419651	19.8662578020012	16.2905410771999	19.0172222299731	23.1720510019629	33.3687359335673	21.0665239283319	27.9167173163302	14.0456721556434	31.1286047699519	18.2331482460388	11.5938471613731	18.5912165060799	Polyketides	Chromanes	Chromones	-	-	-	-
POS00748	LPC(18:3)	265.1	518.324	C26H48NO7P	--	HMDB0010387	52924045	1714.49330660911	1261.51140294445	1246.95354695972	962.852301710468	1158.6259239903	599.439129676669	939.523451292761	790.676576096698	584.284094186879	159.490488626903	132.073621707953	260.594533325187	835.838954739924	766.550998347526	812.343360307515	Fatty acids	Glycerophospholipids	Glycerophosphocholines	-	-	-	-
POS00749	Centaurein	72.1	523.141	C24H26O13	--	--	--	2.3331538719546	1.56973161428792	2.93542460032743	29.1044804809001	47.7400760537555	39.0000639199849	0.494262694285247	4.80707308522833	6.74157732112665	126.258235551854	115.425693053303	114.860285493171	27.3084632547009	19.5472499697253	29.6831044461945	Shikimates and Phenylpropanoids	Flavonoids	Flavonols	-	-	-	-
POS00750	6'-Hydroxysiphonaxanthin	282.3	617.419	C40H56O5	--	--	--	6948.16908179344	7687.58494458229	7364.45523648884	4717.71231744133	6976.37916105808	6456.84176864098	5198.87103035344	3602.50178567062	6791.44762302034	5745.6857332438	6844.30337023079	6614.56051708075	7181.17404834638	6357.56696533764	5681.11592940234	Terpenoids	Carotenoids (C40)	Carotenoids (C40, β-ε)	-	-	-	-
POS00751	4-(Acetyloxy)-alpha-ethenylbenzenemethanol	163.5	193.086	C11H12O3	101135-02-8	HMDB0041007	71596738	251.968834222637	296.652797251615	257.070437681273	275.270839822859	271.680017778422	371.944977864797	378.222	536.909061940838	400.486758266829	393.781987472178	332.558483836886	420.433488141959	316.859436123002	314.983048355732	300.048045042336	Shikimates and Phenylpropanoids	Phenylpropanoids (C6-C3)	Cinnamic acids and derivatives	-	-	-	-
POS00752	Ibuprofen, (+-)-	14.3	207.138	C13H18O2	15687-27-1	HMDB0001925	3672	99.4732511099906	99.9317122067026	90.5389064717642	74.8746134328529	87.7415139239913	52.3257015201935	98.4360038132687	59.8383432742816	100.241721914943	67.3565098016975	86.5724686328508	74.8185061882071	83.6746917207004	101.083732718926	103.270878887019	--	--	--	-	-	-	-
POS00753	Anthraquinone	175.9	209.059	C14H8O2	--	HMDB0248468	6780	53.9920100840253	35.6460965596262	37.8464427661448	122.690037152743	90.9549742001015	87.4111177082887	329.911194962691	330.418013661443	416.653934906583	554.889034813874	435.618388649147	299.108393496548	249.199758607468	250.036557420145	234.253599176242	Polyketides	Polycyclic aromatic polyketides	Anthraquinones and anthrones	C16207	ko01120//Microbial metabolism in diverse environments	Global and overview maps	Metabolism
POS00754	Precocene II	257.8	221.117	C13H16O3	644-06-4	HMDB0256742	12565	20.7652439264891	24.3277826080292	26.666306804045	50.4700100882173	24.4212166369945	40.4129128088287	35.8818596675309	31.6580403385572	89.5880648933327	13.4524060224364	16.4913173075953	10.9201247832643	33.6730395137478	32.9184306449425	32.651503686825	Terpenoids	Meroterpenoids	Merohemiterpenoids	-	-	-	-
POS00755	Methyl dihydrojasmonate	191.6	227.164	C13H22O3	24851-98-7	--	102861	152.895919576693	297.272721130187	151.466533840156	157.172078339735	153.086258277889	172.597166545304	536.296371292308	179.778026107518	197.477539924302	138.442394673066	159.877588404809	146.651573147688	165.428524805383	264.241938122893	173.528247315978	Fatty acids	Octadecanoids	Jasmonic acids	-	-	-	-
POS00756	Oxoundecenoylcarnitine (Car(11:2-O))	213.5	342.227	C18H31NO5	--	--	--	310.566075333967	777.567539785812	594.256629268757	893.793430253349	603.328755500788	1164.44477804997	686.825136952378	941.033061527377	700.659370241876	538.760736247885	679.502558267265	527.832307868582	713.380596485906	692.62	702.557765933601	--	--	--	-	-	-	-
POS00757	6H-[1,3]Dioxolo[5,6]benzofuro[3,2-c]furo[3,2-g][1]benzopyran-2-ethanol, 1,2,6a,12a-tetrahydro-6a-hydroxy-beta-methylene-	187.1	383.113	C21H18O7	--	--	--	124.513318326052	160.819055352222	128.012209969355	294.140109755305	226.473446707894	170.687740485391	83.4866019698265	82.4204008407184	104.204517662553	75.4957142334205	60.4353273516799	86.7281739520884	120.179416645536	133.521864187202	113.325119887584	Shikimates and Phenylpropanoids	Isoflavonoids	Pterocarpan	-	-	-	-
POS00758	Mulberrofuran A	353.2	393.209	C25H28O4	68978-04-1	HMDB0033656	5281332	7.82591	9.12555796355589	8.79632627572343	35.6588346390829	8.37416324902706	5.81689948446655	39.1956998998011	8.50977472012147	41.1293343066831	7.71176261580955	7.14748672530514	9.04727332548776	6.86978268257179	8.10954742861841	7.05667076296848	Shikimates and Phenylpropanoids	Isoflavonoids	2-arylbenzofurans	-	-	-	-
POS00759	1-[1-Hydroxy-8-methoxy-3-methyl-6-[3,4,5-trihydroxy-6-(hydroxymethyl)oxan-2-yl]oxynaphthalen-2-yl]ethanone	51.6	409.147	C20H24O9	--	--	--	75.7273148973636	67.7497201627557	59.5297077970941	65.5524559495968	84.7549297901642	73.3093825839375	101.483898418714	101.636737139366	122.637390738244	77.438222723044	97.4429373489026	97.3641333218038	84.6635426630262	98.3985498198159	83.9689599298656	Polyketides	Naphthalenes	Naphthalenes and derivatives	-	-	-	-
POS00760	Thalictroidine	145.9	234.149	C14H19NO2	248259-06-5	HMDB0034684	10489834	256.352689800367	374.486113873377	233.088889652558	662.28951431166	622.31532588225	702.085045899962	804.456498991237	1322.40098376004	1104.07669387279	860.700038517989	1190.40567871451	796.206694965155	762.071592485531	762.990927860931	760.095767029954	Alkaloids	Lysine alkaloids	Piperidine alkaloids	-	-	-	-
POS00761	Prexanthoperol	263.1	315.193	C20H26O3	119817-27-5	HMDB0034712	628742	44.6794	139.335160953037	86.6914635839032	189.288275795708	116.105687322716	199.329027495763	151.682988149983	71.9753692238721	135.524163199204	260.508256881048	346.170464651554	191.968842444228	160.983189349616	158.432543181279	169.220436204681	Terpenoids	Diterpenoids	Tetracyclic diterpenoids	-	-	-	-
POS00762	2-[(2E,5E,7E,11E)-10-hydroxy-3,7,9,11-tetramethyl-trideca-2,5,7,11-tetraenyl]-6-methoxy-3,5-dimethyl-pyran-4-one	265.2	383.258	C25H36O4	88378-59-0	--	6439835	456.666933173554	449.065124953354	415.286684520732	297.61307559108	710.333195475068	335.374093968393	272.098258135384	261.241372416181	342.211910003135	427.848491639915	421.829195707824	513.190616199245	632.83613267965	611.908896834943	356.362443580332	Polyketides	Linear polyketides	Open-chain polyketides	-	-	-	-
POS00763	N-Deacetyllappaconitine	299.6	543.311	C30H42N2O7	--	--	--	58.2954538764775	19.8872617267564	36.2904068422522	89.2523265371573	101.647847597292	67.8700758314145	70.5150947982549	84.2957706953994	106.460925322713	117.955296797388	123.81428175859	109.901642490746	63.6405095753402	79.1263037005729	66.0352426076694	Alkaloids	Pseudoalkaloids	Terpenoid alkaloids	-	-	-	-
POS00764	cyanidin 3-O-sophoroside	342.3	611.554	C27H31O16	--	--	--	227.469622178206	382.392732205176	684.025167972563	468.997003535627	385.870356798213	40.9715926042814	574.282194377387	439.979316559129	390.03798338826	280.081679784111	294.087318724622	246.886955489727	627.822147769167	594.694180800789	706.492414663548	--	--	--	C16306	ko00942//Anthocyanin biosynthesis	Biosynthesis of other secondary metabolites	Metabolism
POS00765	2-Phosphoglyceric acid	28.5	187	C3H7O7P	2553-59-5	HMDB0000362	59	115.324395440355	128.660508191425	117.226194511593	66.2531280324825	80.396969968482	63.8301300029337	116.479182242259	119.641669070492	86.5340660861341	74.0892052047286	74.8144222852893	77.180422037967	71.6145335335198	74.8862330151032	80.6930582182411	--	--	--	C00631	ko01100//Metabolic pathways;ko01110//Biosynthesis of secondary metabolites;ko01120//Microbial metabolism in diverse environments;ko01061//Biosynthesis of phenylpropanoids;ko01060//Biosynthesis of plant secondary metabolites;ko01063//Biosynthesis of alkaloids derived from shikimate pathway;ko01230//Biosynthesis of amino acids;ko01200//Carbon metabolism;ko00260//Glycine, serine and threonine metabo…	Amino acid metabolism;Carbohydrate metabolism;Chemical structure transformation maps;Global and overview maps;Lipid metabolism	Metabolism
POS00766	Primin	183.1	209.117	C12H16O3	--	HMDB0341376	84800	210.602101858708	250.611524837839	214.319723862792	260.352598256948	224.618571651705	186.484037576636	198.78446542621	194.190848384313	198.112754923842	192.072770924178	189.123296638194	154.469498984402	173.798695465095	164.686048189582	214.348601388898	Polyketides	Aromatic polyketides	Benzoquinones	-	-	-	-
POS00767	(8E)-9-((1E,3Z,6Z)-1,3,6-Nonatrien-1-yloxy)-8-nonenoic acid	282.9	293.211	C18H28O3	52591-16-9	HMDB0030996	6441679	64.8576923944776	240.178660760064	114.22476219141	287.710955158542	146.808000553152	228.170287873787	250.72982732564	234.726884148864	279.92135889945	230.803626832149	492.688959594511	164.226316249658	249.608652468319	162.412371112053	263.716910211806	Fatty acids	Fatty acyls	Fatty ethers	C16320	ko01110//Biosynthesis of secondary metabolites;ko00592//alpha-Linolenic acid metabolism	Global and overview maps;Lipid metabolism	Metabolism
POS00768	ent-17-Hydroxy-16beta-kauran-19-al	253.9	322.274	C20H32O2	41756-43-8	HMDB0036721	3481851	24.7657969072301	42.6432908565773	48.8316024604751	136.597100194631	47.2318183781511	140.080918362105	67.6735317470185	303.30268795726	139.193779378395	341.406530981986	218.252943438388	323.651543556214	166.044402915348	119.400089700445	172.805665572315	Terpenoids	Diterpenoids	Kaurane and Phyllocladane diterpenoids	-	-	-	-
POS00769	Deoxycohumulone	247.9	333.204	C20H28O4	5880-42-2	HMDB0036623	25203730	201.275419997377	654.359555569081	405.376850181837	848.647855171377	728.173244701081	1044.12115876243	782.322188663659	816.57054567979	955.377065669546	976.80400323354	1153.56962144505	732.583079749412	802.843700605742	734.936982764486	900.220891271984	Polyketides	Phloroglucinols	Prenylated,geranylated phloroglucinols	-	-	-	-
POS00770	Altersolanol A	25.2	337.089	C16H16O8	--	--	--	1136.00835472119	1040.58274848304	995.064529415472	1268.01007568267	2051.61641511466	1753.11213845757	2707.29951712922	5019.99483869824	3988.67675871877	2438.43636713093	1610.33777750439	1924.02073388125	2170.44430683845	2101.51946924633	2212.07228559025	Polyketides	Polycyclic aromatic polyketides	Anthraquinones and anthrones	-	-	-	-
POS00771	2,3-dihydroxypropyl (9Z,12Z,15Z)-octadeca-9,12,15-trienoate	273	353.268	C21H36O4	26545-75-5|18465-99-1	--	5367328	5322.02453080888	5412.38240842849	6624.02598467292	2703.10046454998	3118.06481977941	3330.29162521891	6297.09088494191	5406.78175944341	6188.85706071177	1517.34827234531	2653.79252990063	2727.06518421636	3611.98767390664	3479.22201462115	4719.9423758135	Fatty acids	Glycerolipids	Monoacylglycerols	-	-	-	-
POS00772	Scytophycin E	254.5	844.519	C45H75NO12	--	--	--	34.1068781843338	37.8107572371677	28.6604599127689	18.6846171145527	35.7497580236143	28.4787574668682	74.1581755307171	77.1466442581603	103.604903362623	59.7275570102323	43.3829509542578	53.0690538047406	50.1349244444044	45.8853355145967	51.554774700668	Polyketides	Macrolides	Macrolide lactones	-	-	-	-
POS00773	2-Propylpyridine	353.1	122.096	C8H11N	622-39-9	HMDB0032497	69320	22.8931445579944	24.3494149823465	25.1441838451442	19.9285147117346	19.5421910405385	19.4476536581613	23.8117046054447	26.6895023608952	24.7025369626957	23.7655264331973	19.0050531968079	21.4760450364461	20.0059050879122	23.8022218476649	23.8686298342557	Alkaloids	Nicotinic acid alkaloids	Pyridine alkaloids	-	-	-	-
POS00774	Allyl valerate	157	143.107	C8H14O2	6321-45-5	HMDB0032164	80606	44.7267544128737	52.9583517447233	42.0237669629704	38.0585553160963	44.081622528089	42.8996034556599	52.6412407263654	78.5936493401232	62.4631399075258	54.6019401956075	52.5587781227546	71.9358393196959	59.3029014087419	52.2918114406795	49.9535996972167	Fatty acids	Fatty esters	Wax monoesters	-	-	-	-
POS00775	2-(hydroxymethyl)-3-methoxy-2H-furan-5-one	149.3	145.049	C6H8O4	--	--	56773936	123.054862357632	14.8739843740642	173.832931607779	101.418978836039	13.6039574161029	144.806936555629	168.990305854028	139.622303942512	115.780375783015	96.7169720997897	115.583922072957	161.568233693426	129.666835791885	130.637594751278	134.546384318612	Polyketides	Cyclic polyketides	2-pyrone derivatives	-	-	-	-
POS00776	Nigrosporapyrone D	168.1	169.049	C8H8O4	--	--	--	55.7925103615331	56.3388025530657	65.0987697556454	56.9952937337982	64.877439180316	63.4486388161374	76.3332058253736	96.6047935885104	88.2749623996012	84.219408555834	79.8603996979292	62.4100212392831	72.0616392512512	70.5732352755805	68.6798717655293	Polyketides	Cyclic polyketides	2-pyrone derivatives	-	-	-	-
POS00777	13-Hydroxy-7,14-labdadien-6-one	196.9	305.247	C20H32O2	--	--	--	855.706025742429	871.154239489071	788.687574079854	641.368772830733	769.943680492364	676.705480274808	1128.69265199588	822.265342969274	1195.23293707453	864.177993765261	917.940789472591	870.913201585652	782.360316341371	840.770774591747	835.856612571997	Terpenoids	Diterpenoids	Labdane diterpenoids	-	-	-	-
POS00778	Cladrin	27.4	321.067	C17H14O5	--	--	--	194.928389750464	190.516403277175	174.692624522257	270.238541624684	234.973842359811	244.570123987912	236.561820777133	141.974006378906	173.889786528483	137.171634614636	200.736405513942	130.611878784162	187.153227555152	217.992994794279	191.333921705627	Shikimates and Phenylpropanoids	Isoflavonoids	Isoflavones	-	-	-	-
POS00779	Platyphylline	294.9	360.177	C18H27NO5	--	--	--	25.7173152760731	15.7594045174247	28.4157153779642	139.761319365982	71.905706893051	124.589756930348	63.7775887039736	118.802847011579	56.6546293764144	60.180196164121	51.2129895165274	148.119925055133	65.8751522295644	81.1207731687301	61.5062365132837	Alkaloids	Ornithine alkaloids	Pyrrolizidine alkaloids	-	-	-	-
POS00780	6,8-Dimethoxy-7-[3,4,5-trihydroxy-6-(hydroxymethyl)oxan-2-yl]oxychromen-2-one	42.7	385.113	C17H20O10	16845-16-2	HMDB0029549	12302276	51.5505579541584	42.8487064938613	31.949568037079	34.5990925487458	31.1246102259439	43.1449242728243	86.0928756487609	104.84461572526	47.4434431802007	59.7509535559533	42.5629480617315	89.2687630020283	45.5737469522189	37.7360374209484	44.3837241353447	Shikimates and Phenylpropanoids	Coumarins	Simple coumarins	-	-	-	-
POS00781	Quercimeritrin	180.5	487.085	C21H20O12	--	HMDB0302151	--	609.185102731982	628.646445316912	635.679832010934	529.875888716404	552.090497185578	577.136415448419	529.927	531.897110342908	497.112839833974	462.910324318323	509.873944512148	470.384747085574	628.42	557.206114252816	605.662008330716	Shikimates and Phenylpropanoids	Flavonoids	Flavonols	-	-	-	-
POS00782	Cynarine	25	517.125	C25H24O12	30964-13-7	HMDB0030093	5281769	21.1617828615679	105.95241751344	78.5757563802313	193.35272828838	112.436383755855	203.285850003935	88.5808033954303	199.399623444759	76.9573712442978	191.90894640092	250.091514124713	137.619444920854	144.973224567006	153.167941221229	137.845248441855	Shikimates and Phenylpropanoids	Phenylpropanoids (C6-C3)	Cinnamic acids and derivatives	-	-	-	-
POS00783	Eldeline	262.5	530.265	C27H41NO8	--	--	--	13.2232351994982	14.3214856798876	14.9576	47.9177366648604	44.4067036055077	48.5475880786731	54.5587364920749	30.7134822906362	21.0080147496257	49.2766619557541	90.2884971505658	32.9009993228648	45.8920530243959	31.2984910932319	42.8507867413764	Alkaloids	Pseudoalkaloids	Terpenoid alkaloids	-	-	-	-
POS00784	Leukotriene F4	226.1	569.295	C28H44N2O8S	--	HMDB0006465	5280938	115.120990240117	101.300794100144	80.4805216089277	43.6065949723039	45.6767482070489	36.5275585042133	52.7289384736315	71.331609636947	60.0801670536869	47.3229968452423	16.2400626437266	17.6384940459465	58.1484362109944	58.6452432704061	59.301397390605	Fatty acids	Eicosanoids	Leukotrienes	C06462	ko01100//Metabolic pathways;ko00590//Arachidonic acid metabolism	Global and overview maps;Lipid metabolism	Metabolism
POS00785	Methyllycaconitine Perchlorate, Delphinium sp.	233.4	683.361	C37H50N2O10	--	HMDB0250976	--	196.55395324826	216.420713681743	126.341107197749	78.7271628468038	34.0148456153008	24.5076873568308	157.525414829752	33.6734306951311	83.9104	20.1105471050297	24.1680497075171	29.4229778413528	70.9082897251524	93.3779531504846	86.9490545587515	Alkaloids	Pseudoalkaloids	Terpenoid alkaloids	-	-	-	-
POS00786	PC(37:6)	333.2	792.561	C45H78NO8P	--	--	--	4126.26341963077	4723.49177581389	3509.82414815816	3812.17174328325	2460.68955495206	4150.64577416939	4779.67409790811	3655.42555906103	3087.93168727303	2647.06082181867	3041.4018962162	2971.15478493875	4102.19946448219	3726.87634109177	3730.89195124162	--	--	--	-	-	-	-
POS00787	Capillanol	210.8	175.112	C12H14O	--	--	--	705.866833383664	793.60002530691	638.817911077444	721.556878209473	1226.18152302539	727.889810732964	597.653674759493	347.217288042218	420.463280241843	170.851066536583	257.364924554659	194.816748141351	569.296193531892	574.02667411827	563.882288055882	--	--	--	-	-	-	-
POS00788	Beta-Asarone	265.8	209.111	C12H16O3	--	--	--	332.895722588641	344.577134658604	325.152267154507	289.687740113441	292.57390361373	292.049864136861	360.99514523766	389.283460561051	360.952561619706	306.080159272163	306.814367416208	294.913698474467	323.777981728877	301.565007132737	313.823784042281	Polyketides	--	--	-	-	-	-
POS00789	O-Geranylvanillin	229.4	289.18	C18H24O3	151455-08-2	HMDB0040864	6444289	129.063197083984	515.091231884369	218.295244110457	666.854751591718	669.531903151191	731.736763141065	319.010048614982	293.136908181189	360.962375891505	444.578513107861	339.179609331988	395.793	383.313849833524	380.04367550846	379.381520226359	Terpenoids	Meroterpenoids	--	-	-	-	-
POS00790	Lagochilline	194.9	357.264	C20H36O5	--	--	--	1609.27694501067	1668.79960726892	1489.35737634134	1223.54882500679	1504.59176054045	1197.44779709583	2196.99187032304	1831.31305286876	2388.73333123947	1115.52589187716	1104.72380971091	1219.74412325227	1675.34481299654	1584.43103709573	1709.51865014175	Terpenoids	Diterpenoids	Labdane diterpenoids	-	-	-	-
POS00791	[(9S,10S)-9-acetyloxy-8,8-dimethyl-2-oxo-9,10-dihydropyrano[2,3-f]chromen-10-yl] (Z)-2-methylbut-2-enoate	162.1	409.124	C21H22O7	--	--	--	234.67107198098	272.534636174575	251.337190641531	238.431163801266	242.631352984861	241.265724995498	304.313635678202	356.61736741376	415.399233372778	361.660694491265	331.850582328794	400.15549112005	297.942402486023	280.675104119206	292.637802917377	Shikimates and Phenylpropanoids	Coumarins	Simple coumarins	-	-	-	-
POS00792	15-Acetoxy-5,6:22,26:24,25-triepoxy-4,26-dihydroxyergost-2-en-1-one, 9CI	293	531.293	C30H42O8	74747-52-7	HMDB0033796	5312595	59.7290068909355	61.4506533126527	49.1495245253398	83.4760461415103	126.705204506709	74.7441155598757	106.837500661093	146.542751165441	143.612919096584	149.399849450576	167.184021458772	197.86235430764	103.882358095132	130.098313002695	114.662872318652	Terpenoids	Steroids	Ergostane steroids	-	-	-	-
POS00793	PC(31:0)	284.4	702.536	C39H78NO8P	--	--	--	264.848561597048	293.116	272.65191961445	337.092971584669	303.681510792394	316.805567956563	304.460959134363	346.076882586953	349.503732354196	229.956621171526	239.226264642914	243.160965612189	299.546674685154	282.238935134541	264.516948278847	--	--	--	C00157	ko01100//Metabolic pathways;ko01110//Biosynthesis of secondary metabolites;ko00591//Linoleic acid metabolism;ko00564//Glycerophospholipid metabolism;ko00592//alpha-Linolenic acid metabolism;ko00590//Arachidonic acid metabolism	Global and overview maps;Lipid metabolism	Metabolism
POS00794	PC(38:7)	298.2	786.535	C46H78NO8P	--	--	--	817.965877609169	499.78120764469	632.414097890785	333.473155654009	265.209569171895	172.727341833913	426.564149518051	69.0706023063021	186.269677973711	68.9383943113786	72.6369411760201	93.5969448021499	309.078336811299	295.216	340.008891818155	--	--	--	-	-	-	-
POS00795	PC(39:6)	313.4	802.566	C47H82NO8P	--	--	--	137.663432134806	129.370943991401	78.3693593251799	54.2949365908174	71.4645013931874	50.906440459034	121.475042421738	97.7462345502597	98.7654554176431	21.4414709865162	22.2156832290601	16.6555743306525	71.0854146690824	83.8964707571042	72.0240750977394	--	--	--	-	-	-	-
POS00796	Methylnissolin	35.6	301.103	C17H16O5	73340-41-7	HMDB0034008	5319733	133.325722741958	150.069035877299	109.101716524927	110.989135740287	126.592078503532	111.430418554972	309.867685479156	172.868637205903	277.262750948053	116.961532381377	131.783050181986	153.729157635754	128.205783638663	141.39850201492	136.084822831648	Shikimates and Phenylpropanoids	Isoflavonoids	Pterocarpan	-	-	-	-
POS00797	5-(5-hydroxy-3-methylpentyl)-1,1,4a-trimethyl-6-methylidene-3,4,5,7,8,8a-hexahydro-2H-naphthalen-2-ol	233.4	309.279	C20H36O2	--	--	--	60.4898581424855	104.336187135953	93.5598563079317	110.948511924024	111.727751422141	178.899217905645	133.194170174512	158.836542421871	183.459609842592	137.24294870842	133.326200925382	136.462692313354	150.851592350976	145.677465187747	115.124842423299	Terpenoids	Diterpenoids	Labdane diterpenoids	-	-	-	-
POS00798	methyl (Z)-2-[(2S,3R,12bS)-3-ethyl-1,2,3,4,6,7,12,12b-octahydroindolo[2,3-a]quinolizin-2-yl]-3-methoxyprop-2-enoate	172	391.197	C22H28N2O3	--	--	--	161.100577771287	171.579119928164	139.292	201.413845650846	187.57491934713	205.739487685748	247.995538100488	199.875559700688	284.289680457395	212.658655261843	197.316153541402	256.442347847189	200.665084244849	298.671129059558	201.939067290646	Alkaloids	Tryptophan alkaloids	Corynanthe type	-	-	-	-
POS00799	Valtrate	63	445.184	C22H30O8	--	--	--	23.4852	14.4197793723968	14.5590633342148	30.9695727062555	24.2779117864815	17.2232088917614	32.6898251410122	45.8285748342155	33.1989124388502	14.5794698429746	27.2116337360126	16.8399682760627	23.5862547558516	23.472169518095	20.8029732805002	Terpenoids	Monoterpenoids	Iridoids monoterpenoids	-	-	-	-
POS00800	(9,14-dihydroxy-3,4,5,15,16-pentamethoxy-9,10-dimethyl-8-tricyclo[10.4.0.02,7]hexadeca-1(16),2,4,6,12,14-hexaenyl) benzoate	173.4	561.204	C30H34O9	--	--	--	17.5878336884694	27.2007337550603	18.4588069462059	20.6786167048956	29.1831841600764	14.5361634711688	40.6419303441493	31.3630954732219	26.3242221585693	10.7499868668409	9.04759238169898	16.8959381096522	20.2632047359022	19.8154132865544	18.8948041049206	Shikimates and Phenylpropanoids	Lignans	Dibenzocyclooctadienes lignans	-	-	-	-
POS00801	Tenuifolin	197.6	681.385	C36H56O12	--	--	--	44.6725511207467	42.6952711782544	49.7771118374758	76.6831738933147	139.589990968496	83.2856021923779	36.142403030357	38.3771301809069	46.234550926369	45.4880500878144	37.7598401162804	38.5980937684879	58.5287315420476	75.6456995935902	63.3678761392801	Terpenoids	Triterpenoids	Oleanane triterpenoids	-	-	-	-
POS00802	PC(30:0)	278.4	688.52	C38H76NO8P	--	--	--	207.984811066229	249.472595061667	218.109617930128	196.462920539411	199.370352079697	220.049084746241	219.865172196289	222.576962734687	216.001483698826	180.51723047055	172.590648205674	258.885549539427	197.953479564579	193.790500570347	190.272183762837	--	--	--	-	-	-	-
POS00803	PC(33:1)	283.7	746.562	C41H80NO8P	--	--	--	192.656709208888	217.092390964852	198.869296588138	267.052100874186	234.228265661105	252.301256703148	245.803138496874	253.653288030464	247.110027988819	175.260981780459	186.158362638027	185.158384910243	228.355338378073	205.83135364793	196.874087581835	--	--	--	-	-	-	-
POS00804	2-Acetylthiazole	32	128.018	C5H5NOS	24295-03-2	HMDB0032964	520108	106.747131497629	163.858507472615	148.23577744459	117.923770145414	120.115240901451	120.667820075838	173.190299356055	173.769950741273	136.944880860562	88.5634957436744	115.871260654371	74.7688440633907	110.836136281878	109.164260093148	138.538992095853	Alkaloids	--	--	-	-	-	-
POS00805	2-[4-(3-Hydroxypropyl)-2-methoxyphenoxy]-1,3-propanediol	151.5	257.138	C13H20O5	--	HMDB0040352	10264377	197.301686244222	310.597746785568	219.012685545417	234.266032378667	190.516014515414	185.421098636447	316.365562661762	273.996653654935	278.735025513649	204.374537225446	228.737502733091	197.772873386127	226.434937087569	296.262154040575	208.475049407954	Shikimates and Phenylpropanoids	Lignans	Neolignans	-	-	-	-
POS00806	Isocurcumenol	23.2	257.147	C15H22O2	--	--	--	6166.83224497933	7151.98575246154	6215.52162141822	6112.75586265081	5937.60634191589	7933.98063321149	9336.80170634222	8730.85544753437	8915.79793515865	8369.53136749273	10334.2247633718	10734.8959408291	8264.23869215361	7838.05322977065	8195.5845624746	Terpenoids	Sesquiterpenoids	Guaiane sesquiterpenoids	-	-	-	-
POS00807	4-Hydroxy-1-methyl-3-phenyl-1,2-dihydroquinolin-2-one	24.6	274.077	C16H13NO2	--	--	--	484.244159523655	635.731235524638	415.440581644823	623.528987775378	548.166678572769	479.151605744456	606.175125393249	525.596394150422	472.780264016333	487.75892148124	621.993010327775	332.99206732377	547.908418201092	520.050358571464	505.386564217453	Alkaloids	Tryptophan alkaloids	Quinoline alkaloids	-	-	-	-
POS00808	14-(hydroxymethyl)-5,9-dimethyltetracyclo[11.2.1.01,10.04,9]hexadecan-5-ol	215.5	293.247	C19H32O2	--	--	--	198.269497866956	255.360319164989	234.189032670183	268.687181569692	1341.17577561458	312.786553351218	878.902918107649	440.532632718612	437.602060105345	475.181894087812	514.272719435503	381.168999298297	341.650708331536	325.886462085858	330.581529579912	Terpenoids	Diterpenoids	Norkaurane diterpenoids	-	-	-	-
POS00809	Methyl (9Z)-6'-oxo-6,5'-diapo-6-carotenoate	342.5	393.24	C26H32O3	201996-49-8	HMDB0031977	131751235	110.417461600946	189.31757654024	148.498813123837	133.472656293393	157.434846554859	385.29744935696	189.579456834182	321.52069180796	199.025616353179	183.669913611907	123.24167401603	91.5845137277607	154.691611553496	150.394480534558	162.040920622391	Terpenoids	Apocarotenoids	Miscellaneous apocarotenoids	-	-	-	-
POS00810	1,5,8-trihydroxy-3-(hydroxymethyl)-10-[3,4,5-trihydroxy-6-(hydroxymethyl)oxan-2-yl]-10H-anthracen-9-one	168.7	435.128	C21H22O10	138373-23-6	HMDB0040832	73157760	94.2661567718597	107.001871557702	117.854987512132	82.8356502274165	99.8495225014116	102.385054682212	74.0283005795944	81.345418922216	80.6827669141817	56.4112009929252	61.3664904969638	54.6963797715878	85.6964083658152	114.590481928808	93.4960497801885	Polyketides	Polycyclic aromatic polyketides	Anthraquinones and anthrones	-	-	-	-
POS00811	2-(5',7,9,13-Tetramethyl-16-oxospiro[5,17-dioxapentacyclo[10.7.0.02,9.04,8.014,18]nonadecane-6,2'-oxane]-13-yl)acetic acid	222.8	461.29	C27H40O6	189014-46-8	HMDB0030909	78385463	389.357426554085	482.903019495203	545.525038205341	514.898995610171	364.302748123877	310.901016708384	572.339330005523	327.70648000341	292.102176342398	149.533819361221	171.390201135912	172.902877682575	425.553155277898	296.715239792709	304.801091446164	Terpenoids	Steroids	Spirostane steroids	-	-	-	-
POS00812	(3b,16b,20R)-Pregn-5-ene-3,16,20-triol 3-glucoside	271.7	497.31	C27H44O8	171828-53-8	HMDB0041331	131753107	1010.24954974591	830.680895426507	1211.17598459162	717.917863013955	738.984158048132	798.70050858151	1516.46807184267	1374.93614408529	1150.94841224672	393.178248198029	444.156612755549	505.806212273762	922.176282054193	833.536731816901	845.851753554597	Terpenoids	Steroids	Pregnane steroids	-	-	-	-
POS00813	PC(O-19:2)	273.1	534.354	C27H52NO7P	--	--	--	993.587996680537	912.650529162566	1231.97033600639	819.493916155979	803.712995285718	1024.01501700063	1280.95977875701	1525.53692933758	1320.98972650683	391.401477985687	458.981883303424	496.380478314429	971.471023568556	961.111103880966	939.173863410576	--	--	--	-	-	-	-
POS00814	8-Acetoxy-13,15-dihydroxy-1,6,16-trimethoxy-4-(methoxymethyl)-20-methylaconitan-14-yl benzoate	178.6	616.319	C33H45NO10	--	--	--	8.37850300320829	122.384836365218	61.3519041288704	334.930085465945	111.592895768263	250.780295606944	118.575512491608	235.286344176228	146.474802775322	281.423927482684	324.620704047386	212.152502015406	190.420829648704	188.398970695281	184.045339846783	Alkaloids	Pseudoalkaloids	Terpenoid alkaloids	-	-	-	-
POS00815	PC(42:6)	332.7	862.642	C50H88NO8P	--	--	--	34.7314444333976	33.0562569858587	34.5242722601814	23.2720243339424	19.6804037278439	17.3142821689219	39.6187663914791	21.1248820008704	28.2416510076089	18.0466995706812	16.8512323722279	20.9600780151979	28.5348704884882	24.3223586651936	31.3532677546319	--	--	--	-	-	-	-
POS00816	2-hydroxy-1H-quinolin-4-one	143.1	162.055	C9H7NO2	--	HMDB0245468	6864	2520.00404757044	2750.35138050784	2301.66191840411	2529.12304308651	2592.98935732635	2545.89545844964	3361.3685494176	3348.11039245818	3745.57857059068	2707.37235148296	2733.75202735983	2879.05319258457	2472.92468160528	2434.46555906444	2989.05495499955	Alkaloids	Anthranilic acid alkaloids	Acridone alkaloids	C16716	ko01063//Biosynthesis of alkaloids derived from shikimate pathway;ko00996//Biosynthesis of various alkaloids	Biosynthesis of other secondary metabolites;Chemical structure transformation maps	Metabolism
POS00817	Borneol propionate	190.3	211.169	C13H22O2	2756-56-1	HMDB0038249	89306	2305.89305060865	2375.93664898935	2376.72555762042	2805.69007027504	2046.57412754173	2412.39656686105	3686.31367306157	6731.25284480341	7910.03050671267	6316.55310531331	5343.81424476321	5932.18573722644	4787.63965114008	3701.8943078854	3394.40628137044	Terpenoids	Monoterpenoids	Camphane monoterpenoids	-	-	-	-
POS00818	[(4E,6E,12E)-3-acetoxytetradeca-4,6,12-trien-8,10-diynyl] acetate	355.9	301.141	C18H20O4	29576-66-7	--	9796350	28.795818339011	31.2539149996116	28.4993149970527	25.6494856691021	27.6807476543525	21.7608613485428	29.4380885395413	31.331396406179	30.1236129774677	27.3783080848272	25.6369678029533	29.4687900881022	27.2898400741749	26.5966269292927	29.8690632265104	Fatty acids	Fatty acyls	Fatty alcohols	-	-	-	-
POS00819	Vanilloloside	141.9	317.123	C14H20O8	74950-96-2	HMDB0032013	44577222	85.0586	104.076326571621	93.6896077384474	87.2598049544871	72.3717452892089	76.1084	105.313763565058	115.170550084344	72.3650905849443	91.4034009489036	113.695837346012	72.803495342234	64.1477938070346	63.6756497701782	61.1946997696762	Shikimates and Phenylpropanoids	--	--	-	-	-	-
POS00820	MG(18:3)	247.9	335.258	C21H36O4	--	HMDB0011569	53480978	43.8042055832492	103.294722286436	60.8221720234006	141.444527246556	106.413549541474	110.547520706087	97.935484925815	101.385932579629	117.717541619225	117.614102233383	123.892091395291	96.1313242882362	94.0188751946739	92.853033161611	103.23540217172	Fatty acids	Glycerolipids	Monoacylglycerols	-	-	-	-
POS00821	erythro-Austrobailignan-6	150.1	351.156	C20H24O4	--	--	--	101.608466709432	85.9197504059122	43.514359461706	75.5803627549086	53.9529642806152	69.4748357108638	141.518097287275	140.967579857397	159.520759354715	157.86427052252	164.465811541417	136.603661093645	116.780443622047	106.484246433241	161.32037635667	Shikimates and Phenylpropanoids	Lignans	Dibenzylbutane lignans	-	-	-	-
POS00822	HDMBOA-Glc	151.2	388.124	C16H21NO10	113565-33-6	HMDB0037265	25201130	41.0765921705365	41.3942871303549	44.0653868732731	105.969973721065	282.335273867757	379.324500130247	42.0658306255958	41.0331161338163	69.0511993670861	12.2232516588544	15.8938712707359	20.0209891295949	109.575499837386	124.151017554089	110.91126993398	--	--	--	-	-	-	-
POS00823	Abyssinone Vi	291.6	393.206	C25H28O4	--	HMDB0302049	5281219	277.666097664633	537.264173333731	303.651985951111	604.389408870489	682.576785205375	646.088953336856	553.457839121124	458.817083198337	330.441005705878	294.358432530428	352.288757176181	869.167664899944	536.800467803572	542.707061144357	507.749748254318	Shikimates and Phenylpropanoids	Flavonoids	Chalcones	-	-	-	-
POS00824	Gancaonin E	220.1	425.196	C25H28O6	124596-89-0	HMDB0038868	480770	20.7986167112424	25.7736283649116	25.5306410590268	54.5876898006335	52.3895652691428	39.2471729144032	44.665096850411	54.3994279807806	87.7238593732465	108.903724701642	100.481781145085	95.1856524378605	53.6644982071248	57.365016731105	54.9351461644314	Shikimates and Phenylpropanoids	Flavonoids	Flavanones	-	-	-	-
POS00825	Kazinol H	316.9	461.269	C30H36O4	--	--	--	150.893809239506	118.758006224653	103.172644375173	195.971794321587	239.725034391597	248.41588775342	266.970265127216	201.725212428773	337.873863832726	394.721424798753	394.709841763661	420.682109407207	256.93508954467	301.608989018376	310.620411853796	Shikimates and Phenylpropanoids	--	--	-	-	-	-
POS00826	2,3-Dihydroxy-4,6a,6b,11,11,14b-hexamethyl-1,2,3,4a,5,6,7,8,9,10,12,12a,14,14a-tetradecahydropicene-4,8a-dicarboxylic acid	191	503.334	C30H46O6	599-07-5	HMDB0034551	436072	1717.89818275474	1672.81680310055	1558.7572001817	1421.62109641071	1268.0701999501	1436.7863814059	655.617175287622	467.258278338241	825.23780856257	565.851281303443	620.353708026824	527.53800837926	1118.50626841795	1092.33262244284	1048.94086604855	Terpenoids	Triterpenoids	Oleanane triterpenoids	-	-	-	-
POS00827	11-epi azadirachtin D	210.2	659.271	C34H44O14	--	--	--	73.0240295255261	72.8392472786891	78.980429130166	86.5693414115998	75.5544000758906	93.2739628787617	84.0499811247126	88.8429674510991	114.81337758444	102.03554096779	104.934596718424	111.338037738056	99.3831984350729	89.7125489516929	106.221869634528	Terpenoids	Triterpenoids	Limonoids	-	-	-	-
POS00828	Avenalumic acid	162.2	191.07	C11H10O3	135754-92-6	HMDB0040731	21951591	234.416362912629	277.656242072965	253.282331918408	216.085347503211	227.284841279871	233.879053984399	317.039370449913	353.517593308118	370.920155869238	247.480452675417	258.052605520946	331.469802614592	273.248085057638	262.87264472515	259.104358459087	Shikimates and Phenylpropanoids	Phenylpropanoids (C6-C3)	Cinnamic acids and derivatives	-	-	-	-
POS00829	9-Epiblumenol B	170.8	209.154	C13H22O3	--	--	--	944.414222180027	1171.08024274265	1037.00338738531	742.498859000609	848.411335505886	706.293514018291	1133.20009175858	911.030410647373	1155.18275401777	806.594563475843	745.452497556782	938.540435193823	917.102833506727	975.480083093226	946.932688248588	Terpenoids	Apocarotenoids	Apocarotenoids(ε-)	-	-	-	-
POS00830	4-(3-Hydroxybutyl)-3,5,5-trimethylcyclohex-3-en-1-ol	170	213.185	C13H24O2	--	--	--	186.685505507421	211.993578742277	213.004927711521	195.323184154573	164.998616159722	166.930448762494	246.19189393674	235.827658727314	204.814206438303	171.557069312887	183.414881674761	151.264558108108	283.106298255141	207.826767523749	209.275464325077	Terpenoids	Apocarotenoids	Apocarotenoids (β-)	-	-	-	-
POS00831	Benzoylcarnitine (Car(7:4))	153.4	266.139	C14H19NO4	105450-08-6	HMDB0240664	57346458	151.191358666052	296.321405981699	182.541830038482	625.71703222056	434.911386798717	440.999334958816	400.165385145548	380.783446240976	388.256410991206	252.141466877551	213.591484822912	300.412286520212	314.881847702794	344.213019946072	318.50096723877	--	--	--	-	-	-	-
POS00832	Mesuagin	170	391.15	C24H22O5	21721-08-4	HMDB0035876	5319380	422.597449968256	463.429682278807	440.258284652551	384.93619507375	384.647303731749	388.836979020241	313.274187652865	289.936435658064	342.874761948845	182.14578174172	187.600363854419	204.420909369589	327.056675378882	325.322954061947	330.896275590199	Shikimates and Phenylpropanoids	Coumarins	Simple coumarins	-	-	-	-
POS00833	1-[2,6-Dihydroxy-4-[3,4,5-trihydroxy-6-(hydroxymethyl)oxan-2-yl]oxyphenyl]-3-(4-hydroxyphenyl)propan-1-one	201.6	437.144	C21H24O10	4192-90-9	HMDB0037505	13188898	57.6966525346575	47.6878922179762	46.0653015110759	51.5369948311438	53.9035218755232	46.7006098638186	59.4532782381193	60.1583074876804	70.9045415754378	129.985241870763	140.604283053021	53.8608884030446	71.5761144362949	79.9420262911041	69.3612929589508	Shikimates and Phenylpropanoids	Flavonoids	Chalcones	-	-	-	-
POS00834	Soyasapogenol M1	315.4	441.373	C30H48O2	595-14-2	HMDB0034506	12442855	116.425928829425	120.669415112118	88.1253771343702	110.259027656436	217.46526595336	131.673123114561	244.954084972449	270.595069007668	378.277979869917	311.05119353456	291.541964572931	388.744742746017	183.226282866666	210.852458827473	215.869637983333	Terpenoids	Triterpenoids	Oleanane triterpenoids	-	-	-	-
POS00835	Phenethyl sophoroside	158.3	469.174	C20H30O11	--	--	--	138.888588373169	173.086685698601	178.035002406401	200.423877715035	190.768610189531	200.838706192366	293.755540075226	452.617877737355	557.047271147297	548.192124320029	564.28453054494	471.908123743468	301.019607351906	217.501292033621	301.406496251414	Shikimates and Phenylpropanoids	Phenylethanoids (C6-C2)	Phenylethanoids	-	-	-	-
POS00836	2-[3-hydroxy-1,2-bis(4-hydroxy-3-methoxyphenyl)propoxy]-6-(hydroxymethyl)oxane-3,4,5-triol	151.1	505.173	C23H30O11	--	--	--	19.7612374180082	20.0329827657754	22.223155166378	28.2565568912365	26.9390589776886	33.3747116961901	49.3760434805831	50.1052234280872	52.8702965096817	54.5072998987264	54.9647912450695	47.9784819426553	50.5486177357257	40.5256524498332	40.462852429882	Shikimates and Phenylpropanoids	Lignans	--	-	-	-	-
POS00837	Eudesobovatol A	187.1	505.335	C33H44O4	--	--	--	161.243548966483	188.971793374546	138.30027225196	121.395519393094	122.870679943549	127.717756519397	189.93934880907	164.328344693937	232.25875206612	172.507389294574	177.785409404008	164.583511920043	160.863869661051	178.448935055325	164.097108459652	Shikimates and Phenylpropanoids	Lignans	Neolignans	-	-	-	-
POS00838	15-formyl-16-hydroxy-1,2,14,17,17-pentamethyl-8-prop-1-en-2-ylpentacyclo[11.7.0.02,10.05,9.014,18]icosane-5-carboxylic acid	283.1	509.301	C30H46O4	67594-73-4	HMDB0036847	14137704	28.2021988443976	50.4612656314691	43.3355048776291	31.0922878894137	84.8620892799186	64.1953979272885	82.7511153765589	102.359751087709	159.673110467518	241.532075434987	256.130977826095	217.910657107443	111.849483162505	125.879689860622	102.812487220714	Terpenoids	Triterpenoids	Abeolupane triterpenoids	-	-	-	-
POS00839	(2S,3R,4S,5S,6R)-2-[4-[(1S,2S,3S)-3,7-dihydroxy-2,3-bis(hydroxymethyl)-6-methoxy-2,4-dihydro-1H-naphthalen-1-yl]-2-methoxyphenoxy]-6-(hydroxymethyl)oxane-3,4,5-triol	154.7	556.239	C26H34O12	--	--	--	293.831506300704	338.417524742948	226.269051001936	120.47395184891	300.236362533618	378.263480921582	175.431338896299	187.173957163564	202.352709166994	142.476366373731	47.111281113541	112.529284575644	152.868316498552	224.619101578967	152.727019335072	Shikimates and Phenylpropanoids	Lignans	Arylnaphthalene and aryltetralin lignans	-	-	-	-
POS00840	(2R,3R,4S,5S,6R)-2-[(S)-(4-hydroxy-3-methoxyphenyl)-[(3S,4R,5S)-5-(4-hydroxy-3-methoxyphenyl)-4-(hydroxymethyl)oxolan-3-yl]methoxy]-6-(hydroxymethyl)oxane-3,4,5-triol	183.1	561.197	C26H34O12	--	--	--	531.293649523885	500.895331398938	495.775860973517	476.543689309835	543.471674492226	360.50898130693	308.142670019203	116.012333944025	268.589451343441	99.1645963489579	130.869663451207	123.249193880579	356.346701611281	335.087491013504	338.565074621731	Shikimates and Phenylpropanoids	Lignans	Furanoid lignans	-	-	-	-
POS00841	Furostane base-2H + O-Hex	276.4	577.377	C33H54O9	--	--	--	15.0749717009548	13.1131510489691	14.7921310775797	12.3158366458588	9.0413795980032	31.5690383801614	17.5260251568463	34.0062373870139	16.7797389628554	10.480781206098	14.7754394473863	7.82064702736558	15.5106970575776	12.193388507312	11.8652880059931	Terpenoids	Steroids	Furostane steroids	-	-	-	-
POS00842	12-Dihydrodalbinol O-glucoside	163.5	591.205	C29H34O13	--	--	--	43.4105695373688	53.0497838375153	43.1096900382293	31.1092516071773	32.0667979453411	35.2878546535799	46.6635126222387	44.8144451282697	47.1232408320429	33.9438126424271	33.8861949299089	38.6251050404388	42.2019435088446	40.7645967965282	46.1501902421451	Shikimates and Phenylpropanoids	Isoflavonoids	Rotenoids	-	-	-	-
POS00843	3-O-trans-Feruloyleuscaphic acid	273.6	665.405	C40H56O8	--	HMDB0031837	131751195	130.435242763645	169.172661731143	171.592060889897	88.4262339093138	66.2928876004875	141.874592510515	103.502510705657	43.7434831835077	91.7473071329669	135.300056833885	146.031398780645	151.550819458915	123.397254155238	134.13423235632	118.617522342664	Terpenoids	Triterpenoids	Ursane and Taraxastane triterpenoids	-	-	-	-
POS00844	3-methyl-9H-carbazol-2-ol	257.2	198.091	C13H11NO	24224-30-4	HMDB0033455	3459141	367.885215229946	382.311630797463	540.538852383239	195.76405036348	375.309704415858	438.505689713083	625.749994027321	444.20311723363	170.812894269598	492.269700341489	380.003956667178	527.411659551474	396.145743455397	416.045687958804	398.979043131466	Alkaloids	Tryptophan alkaloids	Carbazole alkaloids	-	-	-	-
POS00845	4-[(3,7-Dimethyl-2,6-octadien-1-yl)oxy]-7H-furo[3,2-g][1]benzopyran-7-one	42.9	339.155	C21H22O4	--	HMDB0249086	119057	41.0985333460982	42.4657833986411	32.5749693903125	43.230642455966	45.2016195754889	64.4353519924998	134.690246833991	124.015120331623	161.200270403713	61.5398608580525	54.7423666796429	101.394049822488	61.2845795118676	87.0233977698202	55.9365116001958	Shikimates and Phenylpropanoids	Coumarins	Simple coumarins	-	-	-	-
POS00846	11-Dodecene-6,8-diynoic acid, 10-(beta-D-glucopyranosyloxy)-3-hydroxy-, methyl ester	150.8	399.165	C19H26O9	152141-43-0	HMDB0040896	131752977	114.157837636826	130.26131056573	113.693440572469	67.9818515931867	69.5004755455765	60.4907031885079	55.3081181597017	47.0488923735545	56.7396991800273	26.6502	26.6824395669572	30.4812634337495	72.8076036938618	65.1008336229896	64.3705475009689	--	--	--	-	-	-	-
POS00847	Dihydroroseoside	170	406.244	C19H32O8	142235-28-7	HMDB0040614	16196969	1583.28403310241	1775.86440960418	1639.09016579715	955.93128129011	1157.60499841034	1087.46955384712	1759.82344839196	1339.43300099941	1674.36662015082	858.89431401378	926.588696794046	805.106772631395	1302.32127356785	1387.36508283354	1490.39494112349	Terpenoids	Apocarotenoids	Megastigmanes	-	-	-	-
POS00848	1,4-Bis(3,4-dimethoxyphenyl)tetrahydro-1H,3H-furo[3,4-c]furan	139.5	409.165	C22H26O6	--	--	--	122.956463299128	177.804151387522	157.241366111718	107.756808641712	222.711793092187	170.018228229824	196.731423681801	181.156078089445	193.75903934667	154.747752071092	162.119277505921	160.530695944193	159.37944238202	152.869818591657	168.671459331727	Shikimates and Phenylpropanoids	Lignans	Furofuranoid lignans	-	-	-	-
POS00849	Hypercalin B	213.5	519.315	C33H42O5	--	--	--	109.993693293746	139.135697736568	82.9033603847199	104.952610672403	189.774593456871	67.8264160009926	147.057947998193	115.643381723829	151.669494279979	81.5884617349867	90.1968	91.8241212559071	105.899502344117	107.876650335006	92.5402728729253	Polyketides	Meroterpenoids	Polyprenylated cyclic polyketides (Hop meroterpenoids)	-	-	-	-
POS00850	PC(35:5)	271.1	766.532	C43H76NO8P	--	--	--	52.8084786671871	53.1477095635508	36.1091394293017	188.41492739186	165.800203340711	184.287018301742	136.409941440993	170.062094223336	185.000931325776	88.8791507876433	102.90286389955	69.1415121642245	123.259689646192	115.834610693087	114.138725404362	--	--	--	-	-	-	-
POS00851	PC(38:8)	291	802.53	C46H76NO8P	--	HMDB0008182	52922807	681.169607101952	589.027001962443	454.402219502817	305.863658799828	209.916823818307	90.5480883642977	488.533915262161	31.7011319358432	231.190282924176	25.7874054628742	41.2852672991336	54.0890586444522	316.607134254892	324.024791115255	290.760474884315	Fatty acids	Glycerophospholipids	Glycerophosphocholines	-	-	-	-
POS00852	2-Tridecenal	200.9	197.19	C13H24O	7774-82-5	HMDB0037275	5283363	90.3761220598789	72.8022245699153	75.2966856744038	85.4251145612454	87.6414325469721	89.0259425488379	103.57931570832	110.469256928941	110.608116955748	152.946340822129	153.989907237484	141.246298330127	113.030264821456	110.464246922035	106.985774523194	Fatty acids	Fatty acyls	Fatty aldehydes	-	-	-	-
POS00853	propyl 2-(3-oxo-2-pentyl-cyclopentyl)acetate	247.3	255.195	C15H26O3	158474-72-7	--	11184378	20.3861555418149	58.8257658466226	32.9302775197467	97.5323944261876	68.1602390568842	90.4454179468029	58.9283156695781	65.1288818531906	62.6643755668728	75.7858604628432	89.8316914968928	58.3222018242076	59.5441692326804	67.6225838568639	64.3421340628591	Fatty acids	Octadecanoids	Jasmonic acids	-	-	-	-
POS00854	Morphine	39.6	286.14	C17H19NO3	57-27-2	HMDB0014440	5288826	322.020800138846	312.306694465485	326.226428941913	565.933107724068	608.240368502916	664.160128375986	240.593846356805	272.310571286521	323.796984025223	200.533569335385	188.463211088325	259.927224466974	350.179578486909	341.009832591663	342.79527218437	Alkaloids	Tyrosine alkaloids	Isoquinoline alkaloids	C01516	ko01100//Metabolic pathways;ko01110//Biosynthesis of secondary metabolites;ko01063//Biosynthesis of alkaloids derived from shikimate pathway;ko00950//Isoquinoline alkaloid biosynthesis	Biosynthesis of other secondary metabolites;Chemical structure transformation maps;Global and overview maps	Metabolism
POS00855	Hematoxylin	28.4	303.084	C16H14O6	--	--	--	372.493451534058	330.507733720977	352.563538290918	290.77231473537	403.574097531665	383.16657152915	445.536294713071	491.822495756752	405.467086388639	300.322714376559	278.826947871413	366.272606480441	260.484969144586	291.348855848399	308.097040519057	Shikimates and Phenylpropanoids	--	--	-	-	-	-
POS00856	(+)-Dihydrorobinetin	157.7	305.065	C15H12O7	--	--	--	964.626154900275	759.10472404173	859.836238617051	801.494180628751	658.139163123019	716.382154626238	525.034734230604	502.32673900607	648.308580450067	543.960834253375	513.168198840395	606.090326380239	677.286890965942	661.033087693093	676.85723205813	Shikimates and Phenylpropanoids	Flavonoids	Dihydroflavonols	-	-	-	-
POS00857	[4-hydroxy-1,4-bis[5-(2-hydroxy-6-methylhept-5-en-2-yl)-2-methyloxolan-2-yl]butyl] acetate	300.2	535.4	C32H56O7	--	--	73100923	34.1073738446386	54.0518740988625	44.8665434262757	50.5516690065087	28.7063015318737	29.7138630600242	49.2184687300415	59.3789407285171	42.5050557421888	33.6907431106937	32.9920144541638	44.6304424348139	23.6578215900609	18.8942250703966	25.9408612937884	Terpenoids	Polyethers	Oxasqualenoids	-	-	-	-
POS00858	Prodelphinidin B	40.8	611.14	C30H26O14	86631-36-9	HMDB0037652	5089687	176.005080753295	159.313072582008	194.806542136403	153.760343939454	167.952838167464	131.657498996639	317.70043182869	237.224489142199	179.721205300044	145.055941284718	190.512863807738	109.695015986768	188.526563611648	161.710201805173	163.806794037534	Shikimates and Phenylpropanoids	Flavonoids	Proanthocyanins	-	-	-	-
POS00859	3-Hydroxy-5-oxo-5-[[4-[3,4,5-trihydroxy-6-(hydroxymethyl)oxan-2-yl]oxyphenyl]methoxy]-3-[[4-[3,4,5-trihydroxy-6-(hydroxymethyl)oxan-2-yl]oxyphenyl]methoxycarbonyl]pentanoic acid	53.2	751.189	C32H40O19	--	--	--	6.17201918268641	6.17528591063209	5.78892370844425	6.63529842560414	3.91680207229643	4.29660073465755	7.50968201807575	7.79201206602623	5.2798003149089	6.04834579919932	6.19691342899375	4.05520505988671	6.53833586504083	4.67599168771632	5.49646596562366	--	--	--	-	-	-	-
POS00860	Neryl acetate	206.5	197.154	C12H20O2	--	--	--	738.62895919117	514.013558623952	422.562231310819	175.952518479442	151.158763136016	156.048831922076	441.00927436499	202.135736001313	321.783662969898	115.358561501611	24.9779250909869	82.5224190474924	241.664156357185	265.128442971476	365.845095555353	Terpenoids	Monoterpenoids	Acyclic monoterpenoids	-	-	-	-
POS00861	2-[2-(5-hydroxypent-2-enyl)-3-oxocyclopentyl]acetic acid	183.1	227.128	C12H18O4	--	--	--	516.062765587641	612.507142363257	499.202772291605	519.825940741886	439.449105251273	463.197250091741	449.321379433008	432.468256187877	551.258004768269	444.659904886472	452.221143786377	457.855789265489	468.27500481032	455.261161130269	481.655006588549	Fatty acids	Octadecanoids	Jasmonic acids	-	-	-	-
POS00862	Jaeschkeanadiol	233.4	261.185	C15H26O2	--	--	--	101.008864252234	171.104288738942	145.56248871563	228.029854329896	200.981627542779	183.118690965745	160.091038355473	314.313123118798	217.997821746951	222.867991116752	181.658280461935	285.138742630846	199.894867748282	166.432723539318	164.538028031014	Terpenoids	Sesquiterpenoids	Daucane sesquiterpenoids	-	-	-	-
POS00863	6a,7b,8a-Trihydroxy-14,15-dinor-11-labden-13-one	200.2	311.222	C18H30O4	107647-14-3	HMDB0035337	131751709	60.8976665523652	345.762181497172	75.6183232721656	424.723821223847	472.042497728594	688.470602091862	119.690697558921	328.461379554271	138.214033144543	27.1308901317564	321.541707391263	193.649835311715	204.95019594354	202.37393159122	199.737206254826	Terpenoids	Diterpenoids	Labdane diterpenoids	-	-	-	-
POS00864	(R)-[(2S,5R)-5-ethenyl-1-azabicyclo[2.2.2]octan-2-yl]-(6-methoxyquinolin-4-yl)methanol	215.6	325.2	C20H24N2O2	--	--	--	92.1114478960969	139.349714282784	99.7190034318293	426.472804391208	367.105842986603	349.636721966909	202.558167919958	254.067634717716	191.239737726067	130.883033027525	141.952883973804	110.765485725797	203.361960721174	197.979267683581	195.480312268193	Alkaloids	Tryptophan alkaloids	--	-	-	-	-
POS00865	Sophoraflavanone B	136.7	341.134	C20H20O5	--	HMDB0247465	509245	215.263738269963	245.238009130756	187.103047025582	202.589089864005	214.08242925341	206.639524247443	293.280383056761	270.539646558987	253.599438477119	222.021637510458	197.518787027851	270.936953176567	200.877775156329	201.446158527631	208.181131366145	Shikimates and Phenylpropanoids	Flavonoids	Flavanones	-	-	-	-
POS00866	Adenosine 5′-monophosphoramidate (sodium)	25.6	347.091	C10H15N6O6P	6154-31-0	--	440142	31.6692074867045	34.7258259457737	37.724124877569	28.6089738424751	25.3369338597431	23.2310637609318	44.7719274373662	25.1459708632796	38.3951245251167	22.6691559951752	29.5719657712777	17.4594426593565	37.8839103464862	31.215480948786	38.9548588052939	Carbohydrates	Nucleosides	Purine nucleos(t)ides	-	-	-	-
POS00867	Calebin A	177.2	385.128	C21H20O7	--	HMDB0040134	637429	115.210416270658	185.053460569084	137.752221977371	276.452062705678	349.822374764101	334.574781625432	108.075897909286	439.603312575919	285.263836281305	282.45572946186	291.431754732961	345.074000921453	361.943560283246	279.820689821451	250.797	Shikimates and Phenylpropanoids	Diarylheptanoids	Linear diarylheptanoids	-	-	-	-
POS00868	Tetradecenedioylcarnitine (Car(14:1-O2))	212.9	400.275	C21H37NO6	--	HMDB0241367	156962048	4.67128050268087	9.96360851265801	10.9860195442781	26.5256404529984	8.08414057130447	18.9102946748686	16.812063097078	30.303509472892	27.0772536900705	40.1501359698934	54.0285785749042	33.343950285707	22.706974982277	26.0116533973264	26.6806061387706	Fatty acids	Fatty esters	Fatty acyl carnitines	-	-	-	-
POS00869	Isoflavone base + 1O, 2MeO, O-Hex	64.1	461.147	C23H24O10	19046-26-5	HMDB0030869	12444947	19.6704972123449	20.8648040915573	19.7776731454866	22.5406962724716	24.9803212597625	28.372146619957	39.7063159860905	35.8301052503857	43.5829892407649	28.6217514038221	43.4295677102458	27.2358971702397	51.517839889526	40.8156968154559	31.5922534062139	Shikimates and Phenylpropanoids	Isoflavonoids	Isoflavones	-	-	-	-
POS00870	3,4',5,6-Tetrahydroxy-3',7-dimethoxyflavone 3-glucuronide	106.4	523.106	C23H22O14	--	HMDB0038262	131752323	43.9579996024917	25.9630474332742	43.3209956288452	49.4491727894083	64.6532061339305	29.9273959148595	45.825979998437	43.2815930347983	36.1796775338971	29.3138394146085	25.2049176363114	63.6307347905942	39.8929782035253	42.0811837567168	59.7984321547141	Shikimates and Phenylpropanoids	Flavonoids	Flavonols	-	-	-	-
POS00871	Rhusflavone	24.7	543.132	C30H22O10	--	--	--	157.948286981051	113.332049904893	141.468943642837	132.021473960491	173.98697577616	128.055075727893	160.484852883034	254.999443002937	457.868803780767	61.6768553022683	42.697590564993	50.741314118127	163.699516682086	154.678660877228	160.970186285486	Shikimates and Phenylpropanoids	Flavonoids	Flavanones	-	-	-	-
POS00872	Caohuoside D	163.3	563.21	C28H34O12	--	--	--	198.878390625953	237.792991492359	178.57031006651	157.391226862159	195.373314933324	145.761799524621	234.657282697799	178.514711620038	186.207922857137	155.725469534897	216.673425295619	142.801826061004	179.357818308607	177.876830986763	233.618364821558	Shikimates and Phenylpropanoids	Flavonoids	Flavonols	-	-	-	-
POS00873	Phenmetrazine	41.8	178.123	C11H15NO	134-49-6	HMDB0014968	4762	944.16146238049	1293.22103815185	1003.46865846559	3508.4474658249	3196.77155173189	3608.34305608241	1660.69721225323	1936.82888420032	1207.40531648374	560.96190518579	637.374676671642	531.318829201899	1657.56068402232	1668.43313069833	1638.30344064435	Alkaloids	--	--	-	-	-	-
POS00874	Aspidocarpine	148.6	371.227	C22H30N2O3	--	--	--	5696.43673230024	3451.45320380603	5911.30263220979	4453.74342546353	5635.59484020322	5833.4342204059	5152.66140996632	5794.63895075383	4508.95439035037	5595.95859536156	3052.88734361352	6815.22779829599	2962.38969823129	2670.73479728305	2719.71952558869	Alkaloids	Tryptophan alkaloids	Aspidosperma type	-	-	-	-
POS00875	(2S,3S,4S,5S)-2,5-bis(3,4-dimethoxyphenyl)-3,4-dimethyloxolane	242.6	395.175	C22H28O5	--	--	--	6.18902106467907	4.16719054587022	12.2603750385032	5.19297590291605	7.24640091711137	7.45983943083842	15.0796176189312	11.4512925579195	0.97156447611724	10.0529887028525	9.22254544055723	9.63284933937343	5.96264365105659	10.1406811670283	7.55896305043034	Shikimates and Phenylpropanoids	Lignans	Furanoid lignans	-	-	-	-
POS00876	3-(1,3-Benzodioxol-5-yl)-7-[3,4,5-trihydroxy-6-(hydroxymethyl)oxan-2-yl]oxychromen-4-one	28.6	445.111	C22H20O10	63347-43-3	HMDB0036609	14334937	22.6407540126937	20.1462281106705	15.1190716397886	12.8959446483688	13.1060123247134	15.4502040935854	31.6366878828865	30.1248815925568	45.9296567916494	27.8052667875818	23.9287603753869	54.9148023565135	16.416585564959	24.1899665565303	25.3378846891848	Shikimates and Phenylpropanoids	Isoflavonoids	Isoflavones	-	-	-	-
POS00877	Sieboldin	27.2	453.138	C21H24O11	--	--	--	48.4137581899413	41.6190735176989	47.0347376139111	24.9300547690127	23.969975798253	26.8428201764963	60.8943710469817	69.7618939143949	70.640569872225	44.1216992827563	45.578649097472	68.5430711144137	46.0173125576513	43.6757275737658	49.2960885594229	Shikimates and Phenylpropanoids	Flavonoids	Chalcones	-	-	-	-
POS00878	Uriolide	278.4	615.404	C40H54O5	--	--	--	5032.22807287521	3543.50618492658	3412.14128092633	4201.75326653351	4430.91545647475	3040.50258148778	2533.06135901977	2003.43026187981	2078.17084042684	6303.72243009545	3696.96710150244	4324.39217861337	3102.82617378886	4975.26632570972	4784.57792069637	Terpenoids	Carotenoids (C40)	Carotenoids (C40, β-ε)	-	-	-	-
POS00879	1-oleoyl-2-myristoyl-sn-glycero-3-phosphocholine	277.7	732.546	C40H78NO8P	95896-56-3	HMDB0008097	24778931	150.805903668247	202.006379855931	164.111887383702	147.821465242011	141.13888916267	159.260991420448	161.665837238146	168.399098122847	168.132856280499	141.367055474155	130.256534509362	146.111221399231	159.539747654826	162.894768248845	145.835992852901	Fatty acids	Glycerophospholipids	Glycerophosphocholines	-	-	-	-
POS00880	12,16-dimethoxy-21-methyl-4,6-dioxa-21-azapentacyclo[10.9.0.02,10.03,7.013,18]henicosa-2(10),3(7),8,13,15,17-hexaen-15-ol	251.2	387.191	C21H23NO5	--	--	--	61.2447804922544	50.4962512043784	79.221746439889	38.6551218081103	56.571427110691	49.0474602946144	78.4014924657034	69.7224147792822	32.3954428935614	139.019871166204	87.0903993696442	122.432511186869	74.5880205756913	71.1743896660436	74.8107608814412	Alkaloids	Tyrosine alkaloids	Isoquinoline alkaloids	-	-	-	-
POS00881	Taraxacolide 1-O-b-D-glucopyranoside	48.6	429.21	C21H32O9	75911-12-5	HMDB0035610	131751813	34.6706367395291	34.0810410880109	30.9336101480122	41.1761610281401	34.5375433578184	42.6186609608952	62.5600690786125	60.2291370434873	48.7661905594361	44.432133911825	43.0612297269031	42.8266478362175	43.0155018199812	44.3697527903382	48.3359093792988	Terpenoids	Sesquiterpenoids	Eudesmane sesquiterpenoids	-	-	-	-
POS00882	(3beta,22R,23R,24S)-3,22,23-Trihydroxystigmastan-6-one	324.4	463.377	C29H50O4	90524-90-6	HMDB0039713	73834440	45.7563482116639	46.6415608328476	56.8222951621984	33.1209903927749	65.3458273027479	81.6967169396094	31.6308302794538	46.0510857327324	38.7260873153428	61.2197625944751	54.3208695685303	56.1109483269791	49.2706775910142	44.8404047885671	35.7711393282577	Terpenoids	Steroids	Cholestane steroids	-	-	-	-
POS00883	Neolinderatone	316.1	529.331	C35H44O4	--	--	--	864.236	712.712229694243	765.297206626008	1146.35798409939	1788.58167792198	1341.29154139582	1408.88819381571	1188.05627137341	1205.15436038092	1147.96729576744	1303.45335218982	1786.08107749567	1060.00899560258	1154.57081084347	1192.3894211085	Shikimates and Phenylpropanoids	Flavonoids	Flavanones	-	-	-	-
POS00884	Alexine	40.1	190.107	C8H15NO4	--	--	--	40.3996335803833	46.4860841840291	40.1772708411622	76.0791608964732	83.987210998732	83.0998742202834	169.184707286205	417.644194752271	174.750387926428	151.828206108472	148.107713059547	219.443245939253	109.839975263141	116.216565845538	112.456738266157	Alkaloids	Lysine alkaloids	Indolizidine alkaloids	-	-	-	-
POS00885	Cyclobrassinin	62.7	235.039	C11H10N2S2	105748-58-1	HMDB0033352	184579	2388.44753245533	2502.05577708019	2400.70311620536	2355.87039096569	2007.99	2243.3989039992	2455.75809664234	2634.99793436689	911.618790806929	977.456999080146	949.002112363411	1166.48050657725	2388.15322052621	2333.47190783734	2353.20035297129	Alkaloids	Tryptophan alkaloids	Corynanthe type	-	-	-	-
POS00886	Pyrulic acid	247.9	265.216	C17H28O2	--	--	--	79.166807926687	193.291112177223	109.531739690783	273.719835737647	238.428928573064	305.713429007181	177.023495202307	219.116312524055	222.490027799983	227.024217785926	260.135822709415	156.386171780752	209.66816180475	203.763757769334	211.367682498444	Fatty acids	Fatty acyls	Hydrocarbons	-	-	-	-
POS00887	Stepharine	41.6	320.134	C18H19NO3	--	--	--	197.734303796219	216.066221547383	179.95735610333	170.554862091601	168.020632761139	171.164887214519	281.570638862282	274.650390950781	283.844033035337	228.585884808279	213.779186013858	265.692956198925	245.889447828353	208.60144517465	242.022495682782	Alkaloids	Tyrosine alkaloids	Isoquinoline alkaloids	-	-	-	-
POS00888	Caryoptosidic acid	39.5	393.137	C16H24O11	220271-92-1	HMDB0034249	131751540	7.01400892488389	9.24408	12.6359094191747	5.58173633965492	5.86516042244796	3.00981832516886	7.81801980418261	6.55074097843227	9.26514279454467	7.53193005054506	6.86870313025007	6.23995373237483	5.87600133761487	7.49640323532172	6.77555776939102	Terpenoids	Monoterpenoids	Iridoids monoterpenoids	-	-	-	-
POS00889	Gemichalcone C	42.5	533.177	C30H28O9	--	--	--	16.5852396487814	19.7033130024719	22.6139043776833	31.3905644269612	54.2376707804307	23.5839563517479	41.5427362198817	29.6283031011126	54.6288134117977	23.4991889991348	41.4187239846321	24.9417669067025	29.1122340669447	37.7102291592207	29.2989161459072	Shikimates and Phenylpropanoids	Flavonoids	Chalcones	-	-	-	-
POS00890	Flavone base + 3O, O-HexA-HexA	144.2	623.125	C27H26O17	--	--	--	21.8300854152061	14.6757177551984	20.2308700029209	34.4423218379111	33.0689508202903	61.7981979738923	3.57667940302897	24.8543085612127	130.904700880103	50.8903397564342	37.1474499539693	57.668933520915	43.9607194991417	41.6187801626435	37.4847918986645	Shikimates and Phenylpropanoids	Flavonoids	Flavones	-	-	-	-
POS00891	Egonol gentiobioside	167.3	651.227	C31H38O15	--	HMDB0034281	74960882	22.0472161184345	26.6026562249712	21.401237950298	27.2454437204736	36.7727690392197	24.4452343615875	56.8411967333022	53.2004400284387	52.3715754635808	64.3077165969752	71.9010950329789	80.2581679238692	41.2955992389683	39.4189025783235	36.9652981297929	Shikimates and Phenylpropanoids	Lignans	Neolignans	-	-	-	-
POS00892	Myristicin	147.2	193.086	C11H12O3	607-91-0	HMDB0035873	4276	366.564862497187	387.316048175367	353.041977296132	613.236320956405	721.664119681719	645.17396027265	991.229296688578	1392.71483973835	1581.85140135172	1035.40326760567	821.227815131671	1830.47612240592	892.580444422688	923.721653656745	873.407047010491	Shikimates and Phenylpropanoids	Phenylpropanoids (C6-C3)	Cinnamic acids and derivatives	-	-	-	-
POS00893	2,4,6-Trimethoxyphenyl acetate	137.4	227.091	C11H14O5	30225-90-2	HMDB0041560	68597137	129.582566687461	156.889218098649	117.513061844946	446.490811620547	813.08243491828	154.767924012231	505.525521395004	564.754294979362	448.535470939958	418.79559533302	262.626995362767	621.692857772995	260.120471591044	253.212645600756	247.916088207453	Polyketides	Phloroglucinols	Acyl phloroglucinols	-	-	-	-
POS00894	Sterculic acid	200.2	295.263	C19H34O2	--	HMDB0258495	--	180.505653344409	169.120500877834	165.611605643256	236.049231286449	182.669502181776	181.823162220796	351.782295770837	272.925482026508	465.906438818045	453.819123705209	255.641361492777	413.485872697078	341.099977105961	225.880088339639	342.503	Fatty acids	Fatty Acids and Conjugates	Carbocyclic fatty acids	C08366	ko01060//Biosynthesis of plant secondary metabolites	Chemical structure transformation maps	Metabolism
POS00895	Ehretioside B	58.8	312.108	C14H17NO7	--	--	--	124.766724480305	126.955953010904	104.709177806112	121.959401443413	104.764863903571	97.3980666623721	195.640800406851	184.202950413116	160.233208055697	179.85167992465	127.940643294539	146.14850330804	140.251334513363	127.290398563163	138.863454737075	--	--	--	-	-	-	-
POS00896	Dodecatetraenoylcarnitine (Car(12:4))	138.1	318.202	C19H29NO4	--	--	--	37.6044338022646	59.3298911221929	58.3084718320085	127.345946503803	60.321326141431	125.097204602073	37.3027013674964	38.1041097731006	34.9791356300446	126.812929889117	102.051488599429	149.329815826473	77.3954053508158	81.7845493374912	77.7741054601617	--	--	--	-	-	-	-
POS00897	Behenyl Alcohol	349.3	349.346	C22H46O	30303-65-2	HMDB0014770	12620	16.7103486904437	8.36716461391506	11.6385062737853	8.81358823368854	12.1906560137331	10.4986849516996	12.017324234373	10.4863367366472	9.83035078918933	12.2571777424658	9.29487594824111	9.13488623457222	15.4798664229956	16.2980580067694	14.966783156157	Fatty acids	Fatty acyls	Fatty alcohols	-	-	-	-
POS00898	Oregonin	183.8	496.218	C24H30O10	--	--	--	88.7813109522656	111.03213743185	138.732516849502	141.123310679023	147.178757912963	175.026732310666	111.177995908383	85.0646028086764	70.3384665494721	776.261902999796	68.581811656047	85.7734879206741	114.285165080741	104.622228774231	153.573826079789	Shikimates and Phenylpropanoids	Diarylheptanoids	Linear diarylheptanoids	-	-	-	-
POS00899	Garciduol B	34.3	503.09	C27H18O10	176257-86-6	HMDB0041381	101689964	7.68265482887924	9.2664319073746	7.25487112998672	7.02399244070315	13.2186	7.27400053534901	11.9788340659858	12.3552930799983	15.2246093745739	5.34330463186691	9.00954222050031	4.37832198116121	13.6126936733327	15.5925600995371	9.84087610235607	Polyketides	Phloroglucinols	Acyl phloroglucinols	-	-	-	-
POS00900	Ecdysterone 2,3:20,22-diacetonide	252.5	561.379	C33H52O7	--	--	--	235.164815981601	255.63393723819	192.428228386764	158.799206903668	59.6161213796153	73.2006369164167	217.252300010822	97.1172485069808	162.628739032853	27.9535403438422	32.8906030350057	32.9630068478856	124.883708336161	143.807435831875	139.721353316479	Terpenoids	Steroids	Ecdysteroids	-	-	-	-
POS00901	3-Hexanone	116.4	101.096	C6H12O	589-38-8|63072-44-6	HMDB0000753	11509	559.132785906962	589.217721311733	555.856651485907	505.750641028056	508.434963488663	482.574545841091	525.206632653556	880.601365234384	849.267104322343	362.209347152909	477.79971187502	123.697873046474	625.131025837614	668.291914322578	519.094988977778	Fatty acids	Fatty acyls	Oxygenated hydrocarbons	-	-	-	-
POS00902	2-Isopropylphenol	189	137.096	C9H12O	88-69-7	HMDB0032029	6943	105.432774611647	45.4035911955045	107.288995925107	86.4532894851997	50.0209521022388	125.52118745302	171.24428291176	141.016432521322	149.740091931697	125.991704641319	110.86475718563	127.835319473258	148.58658314139	156.779701187266	160.566940925399	Terpenoids	Monoterpenoids	Menthane monoterpenoids	-	-	-	-
POS00903	(8alpha,10beta,11beta)-3-Hydroxy-4,15-dinor-1(5)-xanthen-12,8-olide	177.8	225.148	C13H20O3	342372-61-6	HMDB0037244	73232471	491.798720446516	2002.6221388396	514.305870248677	342.341825242202	335.087	438.918293046906	431.967601678266	507.703118130933	476.550251344376	395.572736309694	389.748378373413	363.192611371166	442.853103413392	430.357345709429	385.227813193616	Terpenoids	Sesquiterpenoids	Germacrane sesquiterpenoids	-	-	-	-
POS00904	Geranylgeraniol	305.5	291.268	C20H34O	--	--	--	67.3978427850863	73.1898	68.1732490940729	61.2344756145395	67.8499780072757	61.644675870569	80.176807126924	69.5375086957593	69.1922021036995	65.2948508612283	91.824393566006	84.8913083308258	48.1782655613254	49.0059120166587	68.6332914010714	Terpenoids	Monoterpenoids	Acyclic monoterpenoids	C09094	ko01110//Biosynthesis of secondary metabolites;ko00904//Diterpenoid biosynthesis	Global and overview maps;Metabolism of terpenoids and polyketides	Metabolism
[truncated: 1,079 more rows]
