# Supplementary material for: Transcriptomics and non-targeted metabolomics reveal the mechanisms of leaf color changes in red-leaf cotton under drought stress and rewatering
Source: Front Plant Sci. 2026 Feb 16;17:1766818. doi: 10.3389/fpls.2026.1766818 (PMC12951637; doi:10.3389/fpls.2026.1766818)
Supplement: Supplementary file 6 [file Table4.xlsx]

## Sheet: Sheet1
Table S4. Primers used in this study
Gene ID	Sequence (5'->3')	Primer direction
Gh_A01G240700	AAGTGATCAGATTCGCAACCA	F
	AATTGCCACCATGTAATGCTT	R
Gh_D06G006600	GATCTACCAAAAGCCAACACC	F
	TTAATGGCTGCATCAAAGCTTC	R
Gh_A13G262900	GATGACTTGAACCACCGCAAC	F
	ATTACGCTGTCCCATTCGAAG	R
Gh_A03G176500	CGAATATCGCCTTGTTACCG	F
	CCTCTCTTTTAGTAGCACCAC	R
Gh_D07G039000	TGCCCATCTACATAGACAACC	F
	CACTCAGATATGGGACCCGAA	R
Gh_A01G225500	TTATTGTGGCTAAACCTTGCT	F
	AATCATCGCGTTACTTCGTC	R
